# Supplementary material for: Preeclamptic programming unevenly perturbs inflammatory and renal vasodilatory outcomes of endotoxemia in rat offspring: modulation by losartan and pioglitazone
Source: Front Pharmacol. 2023 Apr 25;14:1140020. doi: 10.3389/fphar.2023.1140020 (PMC10166818; doi:10.3389/fphar.2023.1140020)
Supplement: Supplementary file 1 [file Table2.XLSX]

## Sheet: AT1 Collective Tubules (%area)
Collective AT1 TUBULES (Dilution 1:300) ( Threshold 0-190) %Area
	Control Male					PE MALE					Control/LPS MALE					PE/LPS MALE					PE/LOS/PIO MALE				LPS/PE/LOS/PIO MALE
Field	CMO4	CMO1	VC CMO2	VC CM05	CM06	MO6	VC MO1	VC MO7	MO8	M013	LPS CMO4	LPS CMO5	VC LP CMO5	LPS CMO9	LPS CMO7	LPS MO8	VC LPS MO10	LPS MO6VC	LPS MO11	LPS MO10	COMO4	COMO5	COMO7	COMO8	LPS COMO1	LPS COMO2	LPS COMO4	LPS COMO5	LPS COMO7
Average	4.04043	2.5063	6.44683	6.789	23.6717	58.0522	46.0981	33.7435		14.7781	21.9904	4.1455	9.69915	9.246	1.8346	20.7592	6.48245	26.6351	3.63363		13.1639	11.1818	14.0358	11.2517	19.2189	21.2064	10.0009	14.767	19.2661
SEM	1.74803	0.467556	3.18915	2.65875	4.7997	4.5014	8.54415	8.18489	1.85609	5.13261	3.78345	1.98078	2.50153	1.76416	0.528002	4.61581	1.6905	5.64244	0.932272	5.64875	3.23406	3.2766	2.46118	2.97933	4.90057	6.0223	2.38429	4.01762	3.88341
	Control MALE	PE MALE		Control/LPS Male	PE/LPS Male		PE/LOS/PIO MALE			LPS/PE/LOS/PIO MALE
Average	8.69086	38.168		9.38313	14.3776		12.4083			16.8919
SEM	3.82724	9.24181		3.48909	5.54329		0.710747			2.02073

## Sheet: AT1Individual Tubules (%are
Individual AT1 TUBULES (Dilution 1:300) ( Threshold 0-190) %Area
	Control Male					PE MALE					Control/LPS MALE					PE/LPS MALE					PE/LOS/PIO MALE				LPS/PE/LOS/PIO MALE
Field	CMO4	CMO1	VC CMO2	VC CM05	CM06	MO6	VC MO1	VC MO7	MO8	M013	LPS CMO4	LPS CMO5	VC LP CMO5	LPS CMO9	LPS CMO7	LPS MO8	VC LPS MO10	LPS MO6VC	LPS MO11	LPS MO10	COMO4	COMO5	COMO7	COMO8	LPS COMO1	LPS COMO2	LPS COMO4	LPS COMO5	LPS COMO7
1	1.142	0.648	0.751	0.185	29.877	83.862	16.626	7.723	13.955	4.808	19.227	1.254	16.726	9.078	2.059	8.431	1.267	5.5	3.786	36.413	31.616	2.196	6.849	3.88	44.831	13.467	0.061	10.732	18.576
2	3.016	5.374	5.615	14.353	32.062	37.243	16.681	10.613	2.596	7.033	7.127	1.394	19.536	11.362	1.286	58.629	4.902	13.626	6.071	33.832	14.645	21.025	8.048	3.883	3.245	4.609	21.829	6.652	10.514
3	0.693	1.109	3.569	7.636	10.85	62.873	63.869	25.198	5.213	3.48	25.086	16.885	1.859	1.456	1.884	40.555	13.927	7.012	3.162	30.087	9.163	13.651	6.248	5.582	28.643	6.553	4.037	4.363	13.49
4	2.017	2.517	22.063	1.515	21.898	52.173	80.227	36.918	8.901	4.191	40.359	1.005	2.28	3.995	0.362	40.999	9.702	34.808	8.563	12.134	3.871	14.987	20.433	7.581	8.706	63.36	7.819	1.73	2.984
5	1.176	2.59	3.867	10.256		67.95	76.238	81.49	3.299	27.367	14.618	6.248	1.059	8.752	3.582	13.344	6.041	39.726	0.606	0.292	2.821	2.876	12.362	4.471	12.176	5.583	11.337	45.487	1.082
6	6.843	1.168	2.816			52.173	30.243	46.025	14.111	18.278	33.913	5.219	2.318	12.116		18.291	18.743	24.867	2.038	1.451	22.009	2.832	7.753	35.862	6.067	11.734	26.183	35.096	23.879
7	13.396	2.124				64.71	21.57	33.3	4.27	44.268	17.978	1.137	0.503	11.642		12.902	2.609	23.447	3.751	56.707	0.807	2.682	11.117	12.033	0.399	28.333	21.554	19.887	6.323
8		2.064				61.557	79.476	28.681		8.8	26.203	0.022	25.9	19.375		16.309	3.767	20.09	1.092	18.183	0.089	2.388	23.642	0.551	27.635	57.861	15.275	7.921	8.968
9		3.068				44.241	51.251				2.771		4.411	5.438		6.503	1.518	13.208		46.235	2.811	7.866	34.883	20.387	45.96	38.087	6.861	11.681	23.435
10		4.401				82.467	24.8				32.622		8.228			4.612	6.944	41.616		11.066	25.256	41.963	15.851	28.083	33.756	3.58	4.12	4.088	21.958
11						70.772							7.36			13.72	1.887	69.086		49.457	23.226	23.338	8.859	14.494	37.825	2.82	0.501	25.192	45.054
12						39.242							12.233			29.238				48.463	21.653	5.015	12.385	3.883	0.204	1.61	6.315	4.375	40.701
13						35.416							23.676			6.336				56.837		4.544		5.582	0.399	38.086	4.12		33.495
Average	4.04043	2.5063	6.44683	6.789	23.6717	58.0522	46.0981	33.7435	7.47786	14.7781	21.9904	4.1455	9.69915	9.246	1.8346	20.7592	6.48245	26.6351	3.63363	30.8582	13.1639	11.1818	14.0358	11.2517	19.2189	21.2064	10.0009	14.767	19.2661
SEM	1.74803	0.467556	3.18915	2.65875	4.7997	4.5014	8.54415	8.18489	1.85609	5.13261	3.78345	1.98078	2.50153	1.76416	0.528002	4.61581	1.6905	5.64244	0.932272	5.64875	3.23406	3.2766	2.46118	2.97933	4.90057	6.0223	2.38429	4.01762	3.88341
	Control MALE	PE MALE		Control/LPS Male	PE/LPS Male		PE/LOS/PIO MALE			LPS/PE/LOS/PIO MALE
Average	8.69086	32.03		9.38313	17.6737		12.4083			16.8919
SEM	3.82724	9.42984		3.48909	5.41307		0.710747			2.02073
