# Supplementary material for: Preeclamptic programming unevenly perturbs inflammatory and renal vasodilatory outcomes of endotoxemia in rat offspring: modulation by losartan and pioglitazone
Source: Front Pharmacol. 2023 Apr 25;14:1140020. doi: 10.3389/fphar.2023.1140020 (PMC10166818; doi:10.3389/fphar.2023.1140020)
Supplement: Supplementary file 2 [file Table3.XLSX]

## Sheet: MCP-1 COLLECTIVE Tubules (%are
				Male offspring vasodilator
Male Offspring Collective MCP-1 (dilution 1:300) tubules ( Threshold 0-180) %Area
	Control Male					PE MALE					Control/LPS MALE					PE/LPS MALE					PE/ LOS/PIO MALE					LPS/ PE/ LOS /PIO MALE
Field	CMO1	CMO4	CM06	CMO5	CMO 2	VC MO7	MO 6	MO5	M03	M0 8	LPS CM0 5	VC LPS CMO5	LPS CMO7	LPS CM09	LPS CM08	LPS MO8	LPS MO9	LPS MO11	LPS MO6	LPS MO10	COMO5	COMO8	COMO7	COMO3	COMO1
Average	0.233	3.8038	2.10227	3.0716	2.9329	0.445875	8.06336	11.5129	9.55267	3.544	21.4683	27.5037	21.2512	22.744	47.6032	13.749	25.2347		18.7408	11.7232	3.28742	4.81208	10.1015	9.43882	12.2272	0.876			5.62117	8.30022
SEM	0.096961	1.09591	0.391917	2.07358	2.57495	0.142206	2.45219	2.99471	2.75912	2.03595	4.90633	5.72437	6.86755	3.72463	2.8298	5.62024	5.01359	1.52646	4.02689	2.98955	1.31163	2.3992	2.04486	3.58005	5.6348	0.305511	5.34705	6.55393	2.52398	2.04633
	Control Male	PE Male		Control/LPS Male	PE/LPS Male		PE/ LOS/Pio Male			LPS/PE/ LOS/Pio Male
Average	2.42871	6.62376		28.1141	17.3619		7.9734			4.93246
SEM	0.611804	2.02739		5.0015	3.01014		1.68409			2.17068

## Sheet: MCP-1 Indvidual Tubules (%area)
				Male offspring vasodilator
Male Offspring MCP-1 (dilution 1:300) tubules ( Threshold 0-180) %Area
	Control Male					PE MALE					Control/LPS MALE					PE/LPS MALE					PE/ LOS/PIO MALE					LPS/ PE/ LOS /PIO MALE
Field	CMO1	CMO4	CM06	CMO5	CMO 2	VC MO7	MO 6	MO5	M03	M0 8	LPS CM0 5	VC LPS CMO5	LPS CMO7	LPS CM09	LPS CM08	LPS MO8	LPS MO9	LPS MO11	LPS MO6	LPS MO10	COMO5	COMO8	COMO7	COMO3	COMO1	LPS COMO1	LPS COMO5	LPS COMO2	LPS COMO4	LPS COMO7
1	0.006	0.751	0.139	0.035	1.287	0.196	24.95	21.772	2.141	22.948	20.493	33.858	2.863	30.008	60.783	7.993	24.762	0.332	38.316	14.941	0.001	0.09	15.204	21.619	24.913	0.009	54.611	18.713	0.387	1.248
2	0.014	3.461	1.963	0.022	0.049	0.051	13.974	15.313	27.632	0.88	10.956	13.824	6.073	12.998	38.915	2.061	13.466	0.218	20.24	2.321	0.2	0.035	9.416	0.115	15.493	0.518	18.228	22.259	0.588	17.711
3	0.014	1.076	2.148	0.393	0.361	1.003	0.013	0.039	1.199	1.161	18.565	2.423	3.801	8.588	42.718	32.1	33.658	0.55	26.157	4.406	0.119	1.241	5.197	2.674	0.172	0.034	8.858	30.207	8.476	2.031
4	0.782	0.128	2.831	0.012	0.112	0.917	15.243	1.468	4.015	0.144	14.978	10.878	3.016	17.753	60.887	57.556	44.58	0.491	9.408	30.846	0.067	1.902	8.038	11.106	1.034	2.331	0.453	42.42	2.159	9.499
5	0.193	4.004	3.863	0.245	0.002	0.81	13.083	0.052	3.378	0.183	14.229	60.77	8.506	12.627	33.215	3.604	27.626	1.404	44.328	1.56	8.761	0.063	8.318	1.073	0.324	1.14	14.755	2.258	0.168	11.005
6	0.789	8.397	2.05	0.245	0.915	0.084	9.009	0.284	0.002	2.088	19.125	42.36	43.924	18.194	46.736	3.787	7.838	9.7	11.44	9.533	1.567	0.081	7.521	0.296	31.427	0.845	27.027	0.976	3.948	1.303
7	0.013	3.281	2.118	0.247	0.154	0.401	2.706	16.38	15.526	0.221	8.529	28.168	27.279	17.355	39.428	3.351	8.924		37.461	6.372	8.134	0.462	6.123	0.127		1.255	0.252		4.027	15.294
8	0.272	2.197	0.741	0.228	0.11	0.105	8.11	6.687	20.781	0.452	13.035	22.81	53.244	27.901	58.222	6.162	41.024		16.775	5.066	0.024	6.64	5.756	1.333			0.091		0.097	5.367
9	0.203	11.13	1.908	9.545	0.262		0.789	22.559	6.511	0.074	33.886	4.155	42.555	20.484	51.44	6.729			24.452	36.303	0.017	1.83	12.021	8.479			28.661		31.773	11.244
10	0.044	3.613	0.835	19.744	26.077		0.683	17.428	23.093	4.407	60.887	11.105		62.423	48.931	14.147			3.763	3.673	0.055	6.219	4.229	21.711			20.16		6.636
11			4.529				0.137	24.66	4.604	6.426		53.729		21.748	42.36				1.594	16.131	9.499	10.142	8.968	35.294					7.372
12									5.75			45.964		18.803					6.038	12.108	11.005	29.04	30.427						1.823
13														26.79					3.658	9.141
Average	0.233	3.8038	2.10227	3.0716	2.9329	0.445875	8.06336	11.5129	9.55267	3.544	21.4683	27.5037	21.2512	22.744	47.6032	13.749	25.2347	2.11583	18.7408	11.7232	3.28742	4.81208	10.1015	9.43882	12.2272	0.876	17.3096	19.4722	5.62117	8.30022
SEM	0.096961	1.09591	0.391917	2.07358	2.57495	0.142206	2.45219	2.99471	2.75912	2.03595	4.90633	5.72437	6.86755	3.72463	2.8298	5.62024	5.01359	1.52646	4.02689	2.98955	1.31163	2.3992	2.04486	3.58005	5.6348	0.305511	5.34705	6.55393	2.52398	2.04633
	Control Male	PE Male		Control/LPS Male	PE/LPS Male		PE/ LOS/Pio Male			LPS/PE/ LOS/Pio Male
Average	2.42871	6.62376		28.1141	14.3127		7.9734			10.3158
SEM	0.611804	2.02739		5.0015	3.83853		1.68409			3.52111
