# Supplementary material for: Preeclamptic programming unevenly perturbs inflammatory and renal vasodilatory outcomes of endotoxemia in rat offspring: modulation by losartan and pioglitazone
Source: Front Pharmacol. 2023 Apr 25;14:1140020. doi: 10.3389/fphar.2023.1140020 (PMC10166818; doi:10.3389/fphar.2023.1140020)
Supplement: Supplementary file 3 [file Table6.XLSX]

## Sheet: PERCENT FROM DELTA
Male offspring of control Mother										LPS Male Offspring of Control Mother								Male Offspring of LNAME Mother										LPS Male Offspring of LNAME Mother											Male offspring of losartan treated Mother									LPS Male offspring of losartan treated Mother
	CMO.1	CMO2	CMO3	CMO4	CMO5	CMO6	CM08	CM09		LPS CMO1	LPS CMO2	LPS CM04	LPS CM05	LPS CMO6	LPS CMO7	LPS CM08	LPS CMO9	MO1	MO2	MO4	MO5	MO6	MO7	MO8	MO9	MO10	M011	LPS MO1 / LPS MO5	LPS M02	LPS MO3	LPS MO4	LPS MO6	LPS M07	LPS M08	LPS MO9	LPS MO10			LOMO1	LOMO3	LOMO4	LOMO5	LOMO6	LOMO7	LOMO8	LOMO9		LPS LOMO1	LPS LOMO2
Sys. B.P	115	111.27	115.987	110	110.87		117.09	108.097		104.755		86.933	119.153	101.938	130.563	116.488	103.94	120.2	136	118	115.98	118.39	117.32	121	116.02			DIED	90.0466	82.245	92.6425	89.77	103.69	89.74	100.15	114.03			110.005	124.025	104.915	106.72	118.26	105.217	112.537	110.663			96.27
H.R	369.66	317.65	402.331	327.23	395.995	433.611	362.86	400.01		445.711	465.03	430.565	384.953	392.75	399.908	400.12	431.648	403	445	436	352.933	382.2	314.85	325.2	416.85				488.512	495.445	398.33	426.082	385.764	396.892	402.708	430.783			371.152	395.144	363.83	379.67	410.585	407.898	425.474	369.355		416.315	429.882
ACH 0.01	6.60264	23.7689	5.86932	12.3457	1.67931	6.81178	10.7885	3.92333		7.59536	-0.770915	19.9734	2.42922	3.66218	7.03034	3.45684	-3.67009	5.11464	5.16206	14.1084	8.26248	1.88031	0.831947	20.305	2.06315	8.96753	1.71915		12.4777	3.02768	20.1205	4.98213	6.29104	1.3021	11.1576	3.96438			6.63919	20.0677	4.00434	22.473	28.8029	23.2187		13.3609
ACH 0.03	22.3289	33.374	9.52381	19.007	5.04655	14.3913	14.3528	4.53657		8.61068	-3.1724	19.09	6.59241	6.8491	5.75257	5.4451	-2.86271	14.1093	1.32053	19.9728	21.5543	3.76063	1.66389	31.969	10.4952	11.5468	6.18764		17.3365	5.03851	21.8558	9.57776	7.34097	8.4912	15.3556	8.10484			9.48219	25.0034	6.75408	37.8081	31.9725	27.5406		24.2595
ACH 0.09	23.5294	38.4052	13.3998	24.869	12.5475	22.1595	22.0725	7.99303		10.8341	5.81906	17.207	5.44591	12.2092	9.86419	12.1772	-0.844255	16.0494	1.32053	26.0071	22.3925	7.76651	6.82196	40.9577	15.3391	16.7692	9.3599		30.8954	10.6556	28.5748	14.3804	13.5818	17.4975	21.9805	13.71			15.6785	37.5902	12.5401	39.073	37.7474	29.7015		27.6568
ACH 0.27	23.4094	38.7102	3.65449	28.777	19.1183	29.8093	28.3231	2.63414		24.9196	12.8446	16.589	12.1792	15.344	9.81072	14.677	2.04659	23.4568	1.44058	26.857	23.4702	9.64683	9.48419	40.931	17.8507	19.037	13.1189		37.1534	13.5582	31.7497	15.4817	16.8648	21.0646	24.5608	15.9124			19.3348	40.6714	14.24	46.2147	37.6347	30.4647		32.2246
ACH 0.81	22.3289	42.3693	13.8427	32.5073	35.502	32.3254	27.8622	6.8223		34.9966	13.3078	16.9883	7.89495	12.5296	11.0487	19.4621	2.46331	26.1023	1.20048	22.3525	27.3021	11.4454	15.1414	44.2215	17.4919	23.3732	13.6137		33.9644	15.814	34.6059	22.3627	20.7228	17.4975	34.4076	21.5285			20.1492	42.3686	23.5403	50.5355	36.4448	31.0012		34.9511
ACH 2.43	19.928	47.553	16.2791	34.5501	2.19602	32.0891	32.1742	12.8641		34.6096	11.7947	16.4716	8.36144	7.81014	8.91957	16.3966	2.07265	29.806	1.92077	16.5732	30.655	13.4075	17.4709	47.9401	18.0301	25.4094	14.7534		35.2073	22.915	35.0355	22.8305	21.5984	19.7934	37.9776	19.0177			21.1218	44.4596	24.8059	45.0496	38.6296	33.147		35.7719
ACH 7.29	28.2113	60.2073	17.165	35.7048	4.38344	32.5463	34.2171	18.8432		32.5281	8.93529	14.9539	7.59136	13.718	10.8843	17.4903	2.50241	30.6878	2.64106	26.4321	28.6193	18.1491	19.3012	50.9096	23.3226	24.459	16.6359		34.2151	26.3183	36.2045	24.3914	22.6143	24.047	41.046	16.9806			21.4896	44.1374	24.4825	44.2636	40.4964	32.4452		37.1994
NECA 1.6	10.6236		11.5385	8.58067	4.38392	9.38348	8.488	2.80685		15.5866	4.74526	12.0737	6.30777	5.03945	3.43112	5.06002	0.372643	7.41525	0.949367	9.45467	10.9219	1.5441	3.5865	13.7749	4.1627	-0.315683	-0.727545		6.02637		10.18	5.6036	5.21201	5.95009	4.07299	3.35424			10.8715	19.314	10.2698	19.7187	6.4626	17.9169		9.63916		21.2531	23.4709
NECA 3.1	15.5889		29.7009	13.504	3.16723	17.2228	14.5129	9.26255		23.5118	9.94762	23.528	6.60134	12.6332	7.87059	15.3165	3.39839	12.9237	1.58228	18.3184	13.9124	4.72882	5.06329	5.54324	10.1094	6.03264	7.73607		14.6399		17.146	9.03414	8.40437	23.9156	7.80046	8.91255			24.5883	28.2524	19.1125	23.1361	12.3477	27.0258		16.506		19.7533	36.8971
NECA 6.25	17.4365		30.5556	14.348	6.6107	22.7044	15.6789	11.8853		26.2509	1.57877	25.7728	7.17967	13.4561	12.551	17.3153	5.3948	19.4915	4.43038	8.6105	13.5223	6.75545	9.07173	-1.94013	12.9638	5.25214	12.9153		18.2826		24.4071	12.6312	13.0265	27.5821	11.6435	11.3742			4.06553	23.3682	21.1398	23.4348	20.6543	27.1719		21.8764		12.5736	35.4208
NECA 12.5	18.0139		22.3291	16.7393	7.25088	26.4767	21.4136	14.6082		28.0018	13.4713	26.1863	7.85608	15.1959	13.6363	18.8816	6.91211	23.0932	2.74262	17.3054	6.89117	10.5192	14.346	-25.4989	14.8668	6.5725	14.0104		24.3358		24.0428	17.3777	14.5966	34.5486	17.3219	18.0869			9.47419	34.6954	23.086	27.1419	25.0481	45.1491		26.8932		7.97085	39.6111
NECA 25	16.5127		23.5043	18.8493	6.29362	31.3465	22.2671	15.6134		29.0012	28.6216	29.7784	6.86829	18.0565	17.6682	19.7297	7.28475	23.7288	5.90717	19.5847	3.25055	11.1948	18.3544	-10.8093	17.0076	10.4104	17.617		27.3076		26.4023	18.5512	15.897	31.7312	20.1895	21.5756			8.9061	42.1008	23.2849	22.2695	26.1228	51.0183		31.0931		10.0548	43.5603
NECA 50	17.321		24.8932	24.6167	29.4263	35.9356	23.7553	13.1905		32.8729	26.1364	33.1483	5.44285	21.6066	20.4691	21.3182	7.50664	25.2119	8.01688	16.3768	0.260044	14.9585	22.3629	-16.3525	19.6242	11.7665	17.763		32.991		28.659	21.6153	18.6911	36.0675	21.7764	19.9323			13.9541	45.2905	24.9873	26.7173	33.5151	55.7538		31.3136		22.054	37.3447
NECA 100	23.6721		24.7863	27.1487	29.9968	38.5596	29.2485	14.5545		36.2996	24.0256	37.2506	17.7046	23.4796	19.6841	28.0094	9.66278	29.661	7.38397	36.8057	6.63113	16.6956	20.6751	-6.65188	19.6242	11.5369	17.9644		32.649		29.8105	19.1429	19.1054	35.89	28.4005	23.132			11.151	45.7167	26.7531	29.7089	40.9558	57.2501		30.5077		22.6181	47.2152
	Male offspring of control Mother		LPS Male Offspring of Control Mother		Male Offspring of LNAME Mother		LPS Male Offspring of LNAME Mother		Male offspring of losartan treated Mother	Male offspring of losartan treated PE Mother		LPS Male offspring of losartan treated Mother		Male offspring of Piogiltaz. treated PE Mother		LPS Male offspring of Piogilt. treated Mother		Male offspring of Combinat. treated PE Mother			LPS Male offspring of Combinat. treated Mother
	Mean	SEM	MEAN	SEM	Mean	SEM	MEAN	SEM		MEAN	SEM	MEAN	SEM	MEAN	SEM	MEAN	SEM	MEAN	SEM		MEAN		SEM
Sys. B.P	112.616	1.2835	109.11	5.35525	120.364	2.32132	95.2893	3.56399		111.543	2.36135	94.0513	5.57511	105.98	2.46147	91.4709	3.93823	104.277	2.40949		97.6348		2.8641
H.R	376.168	14.0054	418.836	10.0844	384.504	17.4595	428.065	14.9365		390.389	8.0188	437.38	8.08202	395.587	12.9538	393.517	16.4548	370.197	13.4907		397.359		7.66342
ACH 0.01	8.97368	2.43563	4.96329	2.51533	6.84147	1.98946	7.9154	2.21509		16.9381	3.47369	12.4596	5.35688	9.82926	1.39304	13.6966	4.56693	11.0535	2.74055		24.3985		5.15569
ACH 0.03	15.3201	3.39613	5.7881	2.471	12.258	3.13124	11.6377	2.06737		23.2601	4.28783	17.8317	6.49162	18.6067	1.63596	20.5775	4.16922	20.2043	2.84084		28.601		3.83315
ACH 0.09	20.622	3.33823	9.08905	1.94319	16.2784	3.61441	18.9095	2.64765		28.5697	4.08587	17.49	6.49516	27.4121	3.3123	21.2229	5.7178	24.387	3.45059		31.0696		7.17352
ACH 0.27	21.8045	4.5271	13.5513	2.28223	18.5293	3.50017	22.0432	3.01568		31.5407	4.32532	19.8047	5.05736	34.3979	5.92959	22.963	7.53426	28.2248	3.77039		34.4883		6.50748
ACH 0.81	26.695	4.16031	14.8364	3.42195	20.2245	3.63766	25.1129	2.79989		34.1415	3.96545	21.0906	6.09547	38.76	6.45708	23.84	7.29204	32.9064	3.28844		37.5747		5.24397
ACH 2.43	24.7042	5.12339	13.3045	3.47384	21.5966	3.96368	26.7969	2.77427		34.7122	3.46281	20.1276	5.5691	41.0658	6.79187	25.4126	8.76317	33.1315	3.32979		36.6983		5.78474
ACH 7.29	28.9098	5.8377	13.5755	3.17255	24.1158	3.89214	28.2272	2.85868		34.9306	3.46408	23.0122	5.91134	44.508	6.21587	25.8782	8.9292	37.0036	3.69031		44.7602		10.4865
NECA 1.6	7.97213	1.21432	6.57707	1.73139	5.07662	1.59791	5.77132	0.825207		13.4561	2.03391	13.6613	2.71452	5.50968	3.81855	6.26086	2.12808	4.77826	1.94769		10.81		2.61765
NECA 3.1	14.7085	3.07144	12.8509	2.65727	8.59503	1.62298	12.8361	2.28573		21.567	2.19695	18.306	3.51796	14.1755	3.2517	12.1161	3.58477	12.0145	2.37613		17.5694		3.29133
NECA 6.25	17.0313	2.92507	13.6874	3.20753	9.1073	1.88932	16.9925	2.50575		20.2444	2.81711	19.8168	3.31202	19.8753	4.51747	15.9958	2.9694	16.0889	1.61535		21.9819		2.31719
NECA 12.5	18.1188	2.34412	16.2677	2.72906	8.48484	4.20981	21.4729	2.57518		27.3554	4.12322	21.4619	4.14675	17.0207	4.82754	17.7464	3.84181	21.4435	2.14757		25.5081		3.0288
NECA 25	19.1981	2.93686	19.6261	3.25483	11.6246	3.21075	23.0935	2.10711		29.2565	5.23351	23.6594	4.35455	24.3646	4.77339	20.9469	4.05857	24.4075	2.69932		28.6322		3.1063
NECA 50	24.1627	2.82173	21.0626	3.63452	11.9988	3.88559	25.6761	2.59975		33.0759	5.20595	26.8191	2.75384	28.881	4.70406	22.6888	4.57959	25.3857	2.81805		29.3336		4.67586
NECA 100	26.8523	2.75334	24.5145	3.28661	16.0326	3.87852	26.8757	2.48671		34.5776	5.62541	31.9779	3.51905	29.0204	5.17475	26.0835	3.95272	28.5086	3.0188		32.134		3.32674
[truncated: 38 more columns]

## Sheet: AUC, lognmol
Male offspring of control Mother										LPS Male Offspring of Control Mother									Male Offspring of LNAME Mother	Male Offspring of LNAME Mother									LPS Male Offspring of LNAME Mother									Male offspring of losartan treated Mother								LPS Male offspring of losartan treated Mother
	CMO.1	CMO2	CMO3	CMO4	CMO5	CMO6	CMO8	CMO9		LPS CMO1	LPS CMO2	LPS CM04	LPS CM05	LPS CMO6	LPS CMO7	LPS CM08	LPS CMO9		MO1	MO2	MO4	MO5	MO6	MO7	MO8	MO9	MO10	M011	LPS M02	LPS MO3	LPS MO4	LPS MO6	LPS M07	LPS M08	LPS MO9	LPS MO10		LOMO1	LOMO3	LOMO4	LOMO5	LOMO6	LOMO7	LOMO8	LOMO9	LPS LOMO1	LPS LOMO2	LPS LOMO3	LPS LOMO4
ACH AUC	61.52	115.7	32.54	78.13	36.95	71.79	70.27	22.05		63.95	23.73	49.53	21.7	30.26	25.93	37.52	6.092		60.8	5.296	62.99	68.61	26.75	28.93	115.3	43.85	53.85	31.59	84.88	39.44	85.88	47.39	45.11	46.29	76.53	42.34		47.63	106	45.86	120.3	103.6	85.73		85.95			90.57	48.37
NECA AUC	30.59		44.72	31.78	21.02	47.35	34.96	22		49.66	28.26	48.93	13.77	28.59	25.17	32.76	10.68		36.94	8.074	30.96	13.91	17.22	24.45	20.62	25.97	13.72	23.69	41.13		42.23	27.51	24.86	52.49	28.54	27.98		21.49	61.83	39.02	44.16	42.47	73.13		44.34	28.18	68.38	45.65	43.97
	Male offspring of control Mother		LPS Male Offspring of Control Mother		Male Offspring of LNAME Mother		LPS Male Offspring of LNAME Mother			Male offspring of losartan treated PE Mother			LPS Male offspring of losartan treated Mother			Male offspring of Piogilt. treated PE Mother				LPS Male offspring of Piogilt. treated Mother			Male offspring of Combin. treated PE Mother				LPS Male offspring of Combin. treated Mother
	Mean	SEM	Mean	SEM	Mean	SEM	Mean	SEM		MEAN		SEM	MEAN		SEM	MEAN			SEM	MEAN		SEM	MEAN		SEM		MEAN		SEM
ACH AUC	61.1187	10.685	32.339	6.32912	49.7966	9.58582	58.4825	7.13002		85.01		10.8704	54.4592		16.2623	89.4225			12.6455	64.932		18.1314	77.72		8.93731		96.865		16.8804
NECA AUC	33.2029	3.83794	29.7275	5.0301	21.5554	2.74635	34.9629	3.92086		46.6343		6.27139	39.8357		5.95688	36.8129			6.57849	31.7171		6.17189	35.0214		2.83322		48.0583		2.6938
										here
[truncated: 34 more columns]

## Sheet: non Normalized 
Male offspring of control Mother											LPS Male offspring of control Mother										Male Offspring of LNAME Mother	Male Offspring of LNAME Mother										LPS Male Offspring of LNAME Mother									Male offspring of losartan treated Mother								LPS Male offspring of losartan treated Mother
	CMO.1	CMO2	CMO3	CMO4	CMO5	CMO6	CMO8	CMO9			LPS CMO1	LPS CMO2	LPS CM04	LPS CM05	LPS CMO6	LPS CMO7	LPS CM08	LPS CMO9			MO1	MO2	MO4	MO5	MO6	MO7	MO8	MO9	MO10	M011	M011	LPS M02	LPS MO3	LPS MO4	LPS MO6	LPS M07	LPS M08	LPS MO9	LPS MO10		LOMO1	LOMO3	LOMO4	LOMO5	LOMO6	LOMO7	LOMO8	LOMO9	LPS LOMO1
ACH Emax	23.49	~ 22086	16.72	38.09	3.29	32.87	34.52	19.99			34.21	11.72	~ 2449	8.634	12.34	~ 10.17	17.61	2.397			38.57	~ 6.740	23.64	29.09	~ 1731	20.66	51.64	21.55	25.69	18.48		35.13	~ 408.1	35.79	27.6	22.61	20.72	46.29	18.97		21.11	43.42	26.16	46.64	39.86	33.03	91.52	38.37	193.1
ACH EC50	~ 0.004762	~ 5.454e+018	~ 0.7710	0.007384	~ 1.633	0.04835	0.04792	2.272			0.2141	~ 0.08848	~ 1.243e-014	0.009837	0.03368	~ 0.08408	0.06917	0.09455			~ 3.031e-006	~ 0.01049	~ 0.02891	~ 9.463e-009	~ 9.016e+035	0.2375	~ 2.913e-011	~ 1.214e-009	0.08906	~ 1.398e-005		0.04901	~ 9.027e+009	0.07782	0.03388	0.1085	0.03522	0.2283	0.04985		0.0596	0.05106	0.1725	~ 0.0002001	~ 9.568e-008	~ 7.347e-010	0.1208	~ 2.199e-010	0.08722
ACh Hill slope	~ 2.561	~ 0.1484	~ 13.92	0.4566	~ 195.8	1.153	0.6622	2.122			2.757	~ 16.33	~ -0.2199	1.178	4.616	~ 35.76	1.548	2.254			~ 0.2435	~ -16.58	~ 12.57	~ 0.5919	~ 0.03980	0.7866	~ 0.3885	~ 0.4714	0.8276	0.3208		2.619	~ 0.09061	1.123	0.4461	1.015	1.858	0.5713	1.291		1.396	1.767	0.9231	0.8136	~ 0.4665	~ 0.4578	6.273	~ 0.4288	1.34
NECA Emax	~ 26.05	74.21	25.96	~ 1790	30	57.83	~ 50.35	14.57			42.19	26.26	41.29	~ 123.6	~ 36.40	22.88	27.64	10.04			32.35	9.224	~ 8749	~ 12.78	~ 56.58	21.93	9.655	22.31	15.34	18.74		42.54	65.42	30.31	20.43	22.73	35.33	~ 185.0	22.87		17.73	45.61	25.59	~ 713.8	~ 258.2	57.29	105.6	31.73	22.62
NECA EC50	~ 1.691e-011	4.988	~ 1.507	~ 4.084e+012	34.47	4.299e-13	~ 3.144e-013	1.581			~ 3.529e-010	~ 12.78	~ 6.723e-009	~ 112.3	~ 2.530e-012	1.123	~ 1.891e-007	~ 1.193e-006			~ 1.127e-006	14.2	~ 1171	~ 12.38	~ 5.684e-014	9.731	~ 6.272	~ 5.195e-007	~ 5.705e-008	~ 0.0004993		~ 0.002446	~ 0.04120	~ 5.653e-005	5.39	~ 0.006938	~ 0.002738	~ 0.0	4.931		~ 4.700	12.71	~ 0.0003036	~ 3.464e+016	~ 0.0	9.629	~ 1.254e-005	3.566	~ 46.23
NECA Hill slope	~ 0.2424	1.504	~ 20.15	~ 0.1578	10.04	0.2211	~ 0.1482	1.762			~ 0.3006	~ 21.24	~ 0.3690	~ 19.58	~ 0.1972	0.629	~ 0.4751	~ 0.5047			~ 0.4368	0.9227	~ 2.422	~ -55.19	~ 0.08251	1.756	~ -29.64	~ 0.4717	~ 0.3529	~ 0.8364		~ 0.3545	~ 2.018	~ 0.6900	1.627	~ 0.4110	~ 1.215	~ 0.03811	1.302		~ -253.8	2.85	~ 0.9717	~ 0.1015	~ 0.03541	1.958	~ 0.6172	1.376	~ 33.26
	Male offspring of control Mother		LPS Male offspring of control Mother		Male Offspring of LNAME Mother		LPS Male Offspring of LNAME Mother			Male offspring of losartan treated Mother			LPS Male offspring of losartan treated Mother			Male offspring of Piogilt. treated Mother				LPS Male offspring of Piogilt. treated Mother			Male offspring of Combin. treated Mother				LPS Male offspring of Combin. treated Mother
	Mean	SEM	Mean	SEM	Mean	SEM	Mean	SEM		MEAN		SEM	MEAN		SEM	MEAN		SEM		MEAN		SEM	MEAN		SEM		MEAN		SEM
ACH Emax	24.1386	4.59291	14.4852	4.44013	28.665	3.96115	29.5871	3.75488		42.5138		7.62887	86.5709		24.2569	43.7457		7.31413		35.0582		6.57027	33.8283		4.61745		16.7155		6.96281
ACH EC50	0.593913	0.559445	0.0842674	0.0355592	0.16328	0.07422	0.0832257	0.0261583		0.10099		0.0284492	0.08722		#DIV/0!	0.0498296		0.0121698		0.3536		#DIV/0!	0.011978		0.00395573		0.06615		0.00631
Hill slope	1.09845	0.371137	2.4706	0.602233	0.645	0.162532	1.27477	0.285334		2.23454		1.02396	0.3719		0.9681	1.01758		0.149815		-1.795		#DIV/0!	0.585133		0.0228271		3.3395		1.3785
NECA Emax	40.514	11.0243	28.3833	4.92961	18.507	3.0567	34.2329	5.9964		47.2583		13.0252	38.0267		7.86759	39.2633		7.73836		27.9967		5.00709	29.6829		2.73342		29.0623		6.74299
NECA EC50	10.2598	8.13691	1.123	#DIV/0!	11.9655	2.2345	5.1605	0.2295		8.635		2.68603	6.938		#DIV/0!	32.03		0.37		6.7505		3.39917	4.41467		1.70247		12.7962		7.43354
NECA Hill slope	3.38177	2.24484	0.629	#DIV/0!	1.33935	0.41665	1.4645	0.1625		2.06133		0.428632	0.4654		#DIV/0!	1.7703		1.2287		1.1946		0.234611	1.4039		0.475763		0.85512		1.49443
[truncated: 37 more columns]

## Sheet: Normalized  
Male offspring of control Mother											LPS Male offspring of control Mother										Male Offspring of LNAME Mother	Male Offspring of LNAME Mother										LPS Male Offspring of LNAME Mother									Male offspring of losartan treated Mother								LPS Male offspring of losartan treated Mother
	CMO.1	CMO2	CMO3	CMO4	CMO5	CMO6	CMO8	CMO9			LPS CMO1	LPS CMO2	LPS CM04	LPS CM05	LPS CMO6	LPS CMO7	LPS CM08	LPS CMO9			MO1	MO2	MO4	MO5	MO6	MO7	MO8	MO9	MO10	M011	M011	LPS M02	LPS MO3	LPS MO4	LPS MO6	LPS M07	LPS M08	LPS MO9	LPS MO10		LOMO1	LOMO3	LOMO4	LOMO5	LOMO6	LOMO7	LOMO8	LOMO9	LPS LOMO1
ACH Emax	28.2113	60.2073	17.165	35.7048	4.38344	32.5463	34.2171	18.8432			32.5281	8.93529	14.9539	7.59136	13.718	10.8843	17.4903	2.50241			30.6878	2.64106	26.4321	28.6193	18.1491	19.3012	50.9096	23.3226	24.459	16.6359		34.2151	26.3183	36.2045	24.3914	22.6143	24.047	41.046	16.9806		21.4896	44.1374	24.4825	44.2636	40.4964	32.4452	0	37.1994	0
ACH EC50	0.03713	0.4051	0.1528	0.09382	0	0.06424	0.1258	1.59			0.2124	0.08603	0.1837	0.2493	0.08584	0.06844	0.1031	0.09306			0.1048	~ 0.02281	0.05122	0.05366	0.3602	0.2599	0.07502	0.08449	0.133	0.09586		0.05584	0.3665	0.1076	0.1353	0.1422	0.06062	0.2388	0.09511		0.07371	0.06083	0.1713	0.04882	0.0776	0.06453	0.1265	0.05859	0.1353
ACh Hill slope	0.5237	0.5679	0.4913	0.9715	-7.58e-07	1.45	0.9656	1.613			2.431	3.893	-0.6208	0.304	0.4894	4.391	1.223	2.006			0.8981	~ -12.65	0.3268	0.7729	0.699	1.043	0.7917	0.6692	1.05	0.8963		2.31	0.8143	1.25	0.9062	1.198	1.065	0.9191	1.011		1.518	1.751	1.122	0.9919	0.7813	0.8527	3.326	0.9978	1.1
NECA Emax	23.6721	0	24.7863	27.1487	29.9968	38.5596	29.2485	14.5545			36.2996	24.0256	37.2506	17.7046	23.4796	19.6841	28.0094	9.66278			29.661	7.38397	36.8057	6.63113	16.6956	20.6751	-6.65188	19.6242	11.5369	17.9644		32.649	0	29.8105	19.1429	19.1054	35.89	28.4005	23.132		11.151	45.7167	26.7531	29.7089	40.9558	57.2501	0	30.5077	22.6181
NECA EC50	13.24	6.511	1.519	14.01	31.92	8.568	10.67	3.726			8.165	~ 12.68	7.344	70.69	8.238	7.263	8.149	7.135			7.49	13.45	39.06	13.88	10.94	10.77	9.519	5.815	6.239	4.056		7.181	2.755	5.031	7.45	6.988	3.35	13.09	7.076		0.7948	10.3	4.475	13.64	12.58	9.196	6.013	5.408	0.1135
NECA Hill slope	0.6663	1.956	0.3221	1.139	8.249	1.26	1.049	2.266			0.9835	~ 17.21	0.9574	39	1.057	1.417	0.8356	1.116			1.211	1.362	1.052	-2.211	1.244	1.801	-0.7664	1.407	1.2	2.021		1.403	7.888	1.515	1.598	1.442	2.332	1.178	1.621		-0.1824	1.743	1.32	0.7772	1.082	1.836	1.242	1.94	0.07653
	Male offspring of control Mother		LPS Male offspring of control Mother		Male Offspring of LNAME Mother		LPS Male Offspring of LNAME Mother			Male offspring of losartan treated Mother			LPS Male offspring of losartan treated Mother			Male offspring of Piogilt. treated Mother				LPS Male offspring of Piogilt. treated Mother			Male offspring of Combin. treated Mother				LPS Male offspring of Combin. treated Mother
	Mean	SEM	Mean	SEM	Mean	SEM	Mean	SEM		MEAN		SEM	MEAN		SEM	MEAN		SEM		MEAN		SEM	MEAN		SEM		MEAN		SEM
ACH Emax	28.9098	5.8377	13.5755	3.17255	24.1158	3.89214	28.2272	2.85868		30.5643		5.29761	16.4373		5.88662	44.508		6.21587		18.4844		7.79392	27.7527		6.63116		33.5702		10.6102
ACH EC50	0.308611	0.188213	0.135234	0.0244395	0.13535	0.0350686	0.150246	0.0370086		0.085235		0.0148573	0.125022		0.0358016	0.147144		0.055083		0.0867843		0.0184569	0.179536		0.0637316		0.323129		0.148796
Hill slope	0.822875	0.189059	1.76458	0.622113	0.794111	0.073802	1.1842	0.169059		1.41759		0.29677	0.342653		0.255097	1.00008		0.119847		2.24836		0.896759	1.12336		0.242185		1.51322		0.75555
NECA Emax	23.4958	4.11729	24.5145	3.28661	16.0326	3.87852	23.5163	3.99046		30.2554		6.51271	31.9779		3.51905	25.3929		5.76564		26.0835		3.95272	24.945		4.41972		28.1173		4.94315
NECA EC50	11.2705	3.32768	16.712	8.99811	12.1219	3.16476	6.61512	1.12887		7.80085		1.54802	11.0592		2.77843	10.1505		3.04547		14.0029		6.82324	6.83887		0.421528		10.2357		1.19574
NECA Hill slope	2.11342	0.904426	6.48093	5.42028	0.83206	0.411989	2.37213	0.796811		1.21973		0.245084	0.926504		0.155122	1.23253		0.230762		1.68349		0.289517	1.24578		0.175408		0.95935		0.26581
[truncated: 37 more columns]

## Sheet: Male offspring control mo.
CMO.1 (24/3/2019)							CMO.2 (30/3/2019)							CMO.3 (1/4/2019)							CMO.4 (26/5/2019)							CMO5 (22/10/2019)							CMO6 (22/10/2019)							CMO7 Died							CMO8 (22/10/2019)
sex	Male						sex	Male						sex	Male						sex	Male						sex	Male						sex							sex	Male						sex
weight	275						weight	270						weight	270						weight	243						weight	260						weight	240						weight							weight
B.P measurment after LPS	Systolic B.P	115					B.P measurment after LPS	Systolic B.P	111.27					B.P measurment after LPS	Systolic B.P	115.987					B.P measurment after LPS	Systolic B.P	110					B.P measurment after LPS	Systolic B.P	110.87					B.P measurment after LPS	Systolic B.P	131.53					B.P measurment after LPS	Systolic B.P						B.P measurment after LPS
	Heart Rate	369.66						Heart Rate	317.65						Heart Rate	402.331						Heart Rate	327.23						Heart Rate	395.995						Heart Rate	433.611						Heart Rate
Blood Sample							Blood Sample							Blood Sample							Blood Sample							Blood Sample							Blood Sample							Blood Sample							Blood Sample
Tissue isolation for IHC							Tissue isolation for IHC							Tissue isolation for IHC							Tissue isolation for IHC							Tissue isolation for IHC							Tissue isolation for IHC							Tissue isolation for IHC							Tissue isolation for IHC
Isolated Perfused Kidney Exiperiment	Baseline Pressure	113.3					Isolated Perfused Kidney Exiperiment	Baseline Pressure	110					Isolated Perfused Kidney Exiperiment	Baseline Pressure	89.7					Isolated Perfused Kidney Exiperiment	Baseline Pressure	73.61					Isolated Perfused Kidney Exiperiment	Baseline Pressure	116.971					Isolated Perfused Kidney Exiperiment	Baseline Pressure	88.0381					Isolated Perfused Kidney Exiperiment	Baseline Pressure						Isolated Perfused Kidney Exiperiment
	PHE Conc.	20 µMolar						PHE Conc.	20 µMolar						PHE Conc.	20 µMolar						PHE Conc.	20 µMolar						PHE Conc.	20 µMolar						PHE Conc.	20 µMolar						PHE Conc.	20 µMolar
	ACH Dose Response Curve	Pressure before ACH	196.6					ACH Dose Response Curve	Pressure before ACH	175.59					ACH Dose Response Curve	Pressure before ACH	180					ACH Dose Response Curve	Pressure before ACH	186.2					ACH Dose Response Curve	Pressure before ACH	233.09					ACH Dose Response Curve	Pressure before ACH	170.864					ACH Dose Response Curve	Pressure before ACH
		Delta	83.3	difference in mmhg	% from Delta	% from Max			Delta	65.59	difference in mmhg	% from Delta	% from Max			Delta	90.3	difference in mmhg	% from Delta	% from Max			Delta	112.59	difference in mmhg	% from Delta	% from Max			Delta	116.119	difference in mmhg	% from Delta	% from Max			Delta	82.8256	difference in mmhg	% from Delta	% from Max			Delta	0	difference in mmhg	% from Delta	% from Max
		ACH 0.01 nmole	191.1	5.5	6.60264	23.4043			ACH 0.01 nmole	160	15.59	23.7689	39.4783			ACH 0.01 nmole	174.7	5.3	5.86932	34.1935			ACH 0.01 nmole	172.3	13.9	12.3457	34.5771			ACH 0.01 nmole	231.14	1.95	1.67931	38.3104			ACH 0.01 nmole	165.222	5.6419	6.81178	20.9295			ACH 0.01 nmole		0	#DIV/0!	#DIV/0!
		ACH 0.03 nmole	178	18.6	22.3289	79.1489			ACH 0.03 nmole	153.7	21.89	33.374	55.4318			ACH 0.03 nmole	171.4	8.6	9.52381	55.4839			ACH 0.03 nmole	164.8	21.4	19.007	53.2338			ACH 0.03 nmole	227.23	5.86	5.04655	115.128			ACH 0.03 nmole	158.944	11.9197	14.3913	44.2179			ACH 0.03 nmole		0	#DIV/0!	#DIV/0!
		ACH 0.09 nmole	177	19.6	23.5294	83.4043			ACH 0.09 nmole	150.4	25.19	38.4052	63.7883			ACH 0.09 nmole	167.9	12.1	13.3998	78.0645			ACH 0.09 nmole	158.2	28	24.869	69.6517			ACH 0.09 nmole	218.52	14.57	12.5475	286.248			ACH 0.09 nmole	152.51	18.3537	22.1595	68.0859			ACH 0.09 nmole		0	#DIV/0!	#DIV/0!
		ACH 0.27 nmole	177.1	19.5	23.4094	82.9787			ACH 0.27 nmole	150.2	25.39	38.7102	64.2948			ACH 0.27 nmole	176.7	3.3	3.65449	21.2903			ACH 0.27 nmole	153.8	32.4	28.777	80.597			ACH 0.27 nmole	210.89	22.2	19.1183	436.149			ACH 0.27 nmole	146.174	24.6897	29.8093	91.5902			ACH 0.27 nmole		0	#DIV/0!	#DIV/0!
		ACH 0.81 nmole	178	18.6	22.3289	79.1489			ACH 0.81 nmole	147.8	27.79	42.3693	70.3722			ACH 0.81 nmole	167.5	12.5	13.8427	80.6452			ACH 0.81 nmole	149.6	36.6	32.5073	91.0448			ACH 0.81 nmole	191.865	41.2245	35.502	809.912			ACH 0.81 nmole	144.09	26.7737	32.3254	99.3211			ACH 0.81 nmole		0	#DIV/0!	#DIV/0!
		ACH 2.43 nmole	180	16.6	19.928	70.6383			ACH 2.43 nmole	144.4	31.19	47.553	78.982			ACH 2.43 nmole	165.3	14.7	16.2791	94.8387			ACH 2.43 nmole	147.3	38.9	34.5501	96.7662			ACH 2.43 nmole	230.54	2.55	2.19602	50.0982			ACH 2.43 nmole	144.286	26.578	32.0891	98.5952			ACH 2.43 nmole		0	#DIV/0!	#DIV/0!
		ACH 7.29 nmole	173.1	23.5	28.2113	100			ACH 7.29 nmole	136.1	39.49	60.2073	100			ACH 7.29 nmole	164.5	15.5	17.165	100			ACH 7.29 nmole	146	40.2	35.7048	100			ACH 7.29 nmole	228	5.09	4.38344	100			ACH 7.29 nmole	143.907	26.9567	32.5463	100			ACH 7.29 nmole		0	#DIV/0!	#DIV/0!
	NECA Dose Response Curve	Pressure before NECA	199.9					NECA Dose Response Curve	Pressure before NECA	165.3					NECA Dose Response Curve	Pressure before NECA	183.3					NECA Dose Response Curve	Pressure before NECA	144.7					NECA Dose Response Curve	Pressure before NECA	200.23					NECA Dose Response Curve	Pressure before NECA	167.566					NECA Dose Response Curve	Pressure before NECA
		Delta	86.6	difference in mmhg	% from Delta	% from Max			Delta	55.3	difference in mmhg	% from Delta	% from Max			Delta	93.6	difference in mmhg	% from Delta	% from Max			Delta	71.09	difference in mmhg	% from Delta	% from Max			Delta	83.2589	difference in mmhg	% from Delta	% from Max			Delta	79.5281	difference in mmhg	% from Delta	% from Max			Delta		difference in mmhg	% from Delta	% from Max
		NECA 1.6 nmole	190.7	9.2	10.6236	44.878			NECA 1.6 nmole	152	13.3	24.0506	32.598			NECA 1.6 nmole	172.5	10.8	11.5385	46.5517			NECA 1.6 nmole	138.6	6.1	8.58067	31.6062			NECA 1.6 nmole	196.58	3.65	4.38392	14.6146			NECA 1.6 nmole	160.104	7.4625	9.38348	24.335			NECA 1.6 nmole		0	#DIV/0!	#DIV/0!
		NECA 3.1 nmole	186.4	13.5	15.5889	65.8537			NECA 3.1 nmole	147.9	17.4	31.4647	42.6471			NECA 3.1 nmole	155.5	27.8	29.7009	119.828			NECA 3.1 nmole	135.1	9.6	13.504	49.7409			NECA 3.1 nmole	197.593	2.637	3.16723	10.5586			NECA 3.1 nmole	153.869	13.697	17.2228	44.6655			NECA 3.1 nmole		0	#DIV/0!	#DIV/0!
		NECA 6.25 nmole	184.8	15.1	17.4365	73.6585			NECA 6.25 nmole	136.4	28.9	52.2604	70.8333			NECA 6.25 nmole	154.7	28.6	30.5556	123.276			NECA 6.25 nmole	134.5	10.2	14.348	52.8497			NECA 6.25 nmole	194.726	5.504	6.6107	22.038			NECA 6.25 nmole	149.51	18.0564	22.7044	58.8814			NECA 6.25 nmole		0	#DIV/0!	#DIV/0!
		NECA 12.5 nmole	184.3	15.6	18.0139	76.0976			NECA 12.5 nmole	132.3	33	59.6745	80.8824			NECA 12.5 nmole	162.4	20.9	22.3291	90.0862			NECA 12.5 nmole	132.8	11.9	16.7393	61.658			NECA 12.5 nmole	194.193	6.037	7.25088	24.1722			NECA 12.5 nmole	146.51	21.0564	26.4767	68.6643			NECA 12.5 nmole		0	#DIV/0!	#DIV/0!
		NECA 25 nmole	185.6	14.3	16.5127	69.7561			NECA 25 nmole	126.7	38.6	69.8011	94.6078			NECA 25 nmole	161.3	22	23.5043	94.8276			NECA 25 nmole	131.3	13.4	18.8493	69.4301			NECA 25 nmole	194.99	5.24	6.29362	20.981			NECA 25 nmole	142.637	24.9293	31.3465	81.2938			NECA 25 nmole		0	#DIV/0!	#DIV/0!
		NECA 50 nmole	184.9	15	17.321	73.1707			NECA 50 nmole	125.2	40.1	72.5136	98.2843			NECA 50 nmole	160	23.3	24.8932	100.431			NECA 50 nmole	127.2	17.5	24.6167	90.6736			NECA 50 nmole	175.73	24.5	29.4263	98.0981			NECA 50 nmole	138.987	28.5789	35.9356	93.195			NECA 50 nmole		0	#DIV/0!	#DIV/0!
		NECA 100 nmole	179.4	20.5	23.6721	100			NECA 100 nmole	124.5	40.8	73.7794	100			NECA 100 nmole	160.1	23.2	24.7863	100			NECA 100 nmole	125.4	19.3	27.1487	100			NECA 100 nmole	175.255	24.975	29.9968	100			NECA 100 nmole	136.9	30.6657	38.5596	100			NECA 100 nmole		0	#DIV/0!	#DIV/0!
Notes	None						Notes	None						Notes	None						Notes	None						Notes	None						Notes	None						Notes	None						Notes
		Mean of absolute values	SEM	Mean of % from delta	SEM	Mean of % from Max	SEM
B.P measurment	Heart rate	376.168	14.0054	NA	NA	NA	NA
	Systolic Blood pressure	114.98	2.61249	NA	NA	NA	NA
Baseline		92.565	6.8601	NA	NA	NA	NA
Delta before ACH		97.6703	7.61023	NA	NA	NA	NA
ACH 0.01 nmole		7.96401	1.70693	8.97368	2.43563	30.4055	2.70084
ACH 0.03 nmole		13.5537	2.31705	15.3201	3.39613	58.5832	9.76722
ACH 0.09 nmole		18.7696	2.18086	20.622	3.33823	94.521	27.7201
ACH 0.27 nmole		19.8664	3.83922	21.8045	4.5271	109.207	47.8505
ACH 0.81 nmole		25.0008	3.93799	26.695	4.16031	168.51	91.8664
ACH 2.43 nmole		22.4078	4.16515	24.7042	5.12339	81.5272	6.18993
ACH 7.29 nmole		26.1728	4.22619	28.9098	5.8377	100	0
Delta before NECA		85.3752	6.66929	NA	NA	NA	NA
NECA 1.6 nmole		7.72744	1.20281	9.98195	2.26832	30.3611	3.98249
NECA 3.1 nmole		13.6662	2.52969	16.803	3.38561	55.8191	10.9224
NECA 6.25 nmole		16.9121	2.90358	21.435	5.08026	67.1004	10.2713
NECA 12.5 nmole		18.2577	2.77932	23.3133	5.57706	71.8928	8.05626
NECA 25 nmole		19.7554	3.45867	25.5235	6.81756	76.7878	9.269
NECA 50 nmole		23.3792	2.8994	30.2065	6.51919	90.7125	3.30136
NECA 100 nmole		25.5336	2.66388	32.7182	6.332	100	0
[truncated: 6 more columns]

## Sheet: LPS Male offspring control mo. 
lpsCMO.1 (2/12/2019)							LPS CMO.2 (2/12/2019)							Lps CMO.3 Died							LPS CMO.4 (2/12/2019)							LPS CMO5 (3/12/2019)							LPS CMO6 (3/12/2019)							LPS CMO7 (10.12.2019)							LPS CMO8 (10/12/2019)
sex	Male						sex	Male						sex	Male						sex	Male						sex	Male						sex							sex	Male						sex
weight	257						weight	231						weight							weight	217						weight	260						weight	278						weight	290						weight
B.P measurment after LPS	Systolic B.P	104.755					B.P measurment after LPS	Systolic B.P	141.583					B.P measurment after LPS	Systolic B.P						B.P measurment after LPS	Systolic B.P	86.933					B.P measurment after LPS	Systolic B.P	119.153					B.P measurment after LPS	Systolic B.P	101.938					B.P measurment after LPS	Systolic B.P	130.563					B.P measurment after LPS
	Heart Rate	445.711						Heart Rate	465.03						Heart Rate							Heart Rate	430.565						Heart Rate	384.953						Heart Rate	392.75						Heart Rate	399.908
Blood Sample							Blood Sample							Blood Sample							Blood Sample							Blood Sample							Blood Sample							Blood Sample							Blood Sample
Tissue isolation for IHC							Tissue isolation for IHC							Tissue isolation for IHC							Tissue isolation for IHC							Tissue isolation for IHC							Tissue isolation for IHC							Tissue isolation for IHC							Tissue isolation for IHC
Isolated Perfused Kidney Exiperiment	Baseline Pressure	63.7614					Isolated Perfused Kidney Exiperiment	Baseline Pressure	84.3519					Isolated Perfused Kidney Exiperiment	Baseline Pressure						Isolated Perfused Kidney Exiperiment	Baseline Pressure	68.5275					Isolated Perfused Kidney Exiperiment	Baseline Pressure	98.0063					Isolated Perfused Kidney Exiperiment	Baseline Pressure	59.4878					Isolated Perfused Kidney Exiperiment	Baseline Pressure	54.5163					Isolated Perfused Kidney Exiperiment
	PHE Conc.	20 µMolar						PHE Conc.	20 µMolar						PHE Conc.	20 µMolar						PHE Conc.	20 µMolar						PHE Conc.	20 µMolar						PHE Conc.	20 µMolar						PHE Conc.	20 µMolar
	ACH Dose Response Curve	Pressure before ACH	132.183					ACH Dose Response Curve	Pressure before ACH	166.618					ACH Dose Response Curve	Pressure before ACH						ACH Dose Response Curve	Pressure before ACH	161.026					ACH Dose Response Curve	Pressure before ACH	182.725					ACH Dose Response Curve	Pressure before ACH	161.034					ACH Dose Response Curve	Pressure before ACH	127.456
		Delta	68.422	difference in mmhg	% from Delta	% from Max			Delta	82.2659	difference in mmhg	% from Delta	% from Max			Delta	0	difference in mmhg	% from Delta	% from Max			Delta	92.4985	difference in mmhg	% from Delta	% from Max			Delta	84.7187	difference in mmhg	% from Delta	% from Max			Delta	101.546	difference in mmhg	% from Delta	% from Max			Delta	72.9396	difference in mmhg	% from Delta	% from Max
		ACH 0.01 nmole	126.987	5.1969	7.59536	23.3501			ACH 0.01 nmole	167.252	-0.6342	-0.770915	-8.62775			ACH 0.01 nmole		0	#DIV/0!	#DIV/0!			ACH 0.01 nmole	142.551	18.4751	19.9734	133.567			ACH 0.01 nmole	180.667	2.058	2.42922	31.9998			ACH 0.01 nmole	157.315	3.7188	3.66218	26.6961			ACH 0.01 nmole	122.328	5.1279	7.03034	64.5913
		ACH 0.03 nmole	126.292	5.8916	8.61068	26.4715			ACH 0.03 nmole	169.228	-2.6098	-3.1724	-35.5041			ACH 0.03 nmole		0	#DIV/0!	#DIV/0!			ACH 0.03 nmole	143.368	17.658	19.09	127.66			ACH 0.03 nmole	177.14	5.585	6.59241	86.8409			ACH 0.03 nmole	154.079	6.955	6.8491	49.9279			ACH 0.03 nmole	123.26	4.1959	5.75257	52.8517
		ACH 0.09 nmole	124.77	7.4129	10.8341	33.3068			ACH 0.09 nmole	161.831	4.7871	5.81906	65.1244			ACH 0.09 nmole		0	#DIV/0!	#DIV/0!			ACH 0.09 nmole	145.11	15.9162	17.207	115.067			ACH 0.09 nmole	178.111	4.6137	5.44591	71.7382			ACH 0.09 nmole	148.636	12.398	12.2092	89.0015			ACH 0.09 nmole	120.261	7.1949	9.86419	90.6273
		ACH 0.27 nmole	115.133	17.0505	24.9196	76.6094			ACH 0.27 nmole	156.051	10.5667	12.8446	143.751			ACH 0.27 nmole		0	#DIV/0!	#DIV/0!			ACH 0.27 nmole	145.681	15.3446	16.589	110.935			ACH 0.27 nmole	172.407	10.3181	12.1792	160.436			ACH 0.27 nmole	145.453	15.5812	15.344	111.853			ACH 0.27 nmole	120.3	7.1559	9.81072	90.136
		ACH 0.81 nmole	108.238	23.9454	34.9966	107.589			ACH 0.81 nmole	155.67	10.9478	13.3078	148.935			ACH 0.81 nmole		0	#DIV/0!	#DIV/0!			ACH 0.81 nmole	145.312	15.7139	16.9883	113.605			ACH 0.81 nmole	176.036	6.6885	7.89495	103.999			ACH 0.81 nmole	148.311	12.7233	12.5296	91.3367			ACH 0.81 nmole	119.397	8.0589	11.0487	101.51
		ACH 2.43 nmole	108.503	23.6806	34.6096	106.399			ACH 2.43 nmole	156.915	9.703	11.7947	132.001			ACH 2.43 nmole		0	#DIV/0!	#DIV/0!			ACH 2.43 nmole	145.79	15.236	16.4716	110.15			ACH 2.43 nmole	175.641	7.0837	8.36144	110.144			ACH 2.43 nmole	153.103	7.9309	7.81014	56.9335			ACH 2.43 nmole	120.95	6.5059	8.91957	81.9486
		ACH 7.29 nmole	109.927	22.2564	32.5281	100			ACH 7.29 nmole	159.267	7.3507	8.93529	100			ACH 7.29 nmole		0	#DIV/0!	#DIV/0!			ACH 7.29 nmole	147.194	13.8321	14.9539	100			ACH 7.29 nmole	176.294	6.4313	7.59136	100			ACH 7.29 nmole	147.104	13.9301	13.718	100			ACH 7.29 nmole	119.517	7.939	10.8843	100
	NECA Dose Response Curve	Pressure before NECA	160.516					NECA Dose Response Curve	Pressure before NECA	194.919					NECA Dose Response Curve	Pressure before NECA						NECA Dose Response Curve	Pressure before NECA	177.848					NECA Dose Response Curve	Pressure before NECA	201.287					NECA Dose Response Curve	Pressure before NECA	171.692					NECA Dose Response Curve	Pressure before NECA	149.325
		Delta	96.7546	difference in mmhg	% from Delta	% from Max			Delta	110.567	difference in mmhg	% from Delta	% from Max			Delta	0	difference in mmhg	% from Delta	% from Max			Delta	109.32	difference in mmhg	% from Delta	% from Max			Delta	103.281	difference in mmhg	% from Delta	% from Max			Delta	112.205	difference in mmhg	% from Delta	% from Max			Delta	94.8087	difference in mmhg	% from Delta	% from Max
		NECA 1.6 nmole	145.435	15.0808	15.5866	42.9389			NECA 1.6 nmole	189.672	5.2467	4.74526	19.7509			NECA 1.6 nmole		0	#DIV/0!	#DIV/0!			NECA 1.6 nmole	164.649	13.199	12.0737	32.4121			NECA 1.6 nmole	194.772	6.5147	6.30777	35.6279			NECA 1.6 nmole	166.038	5.6545	5.03945	21.4631			NECA 1.6 nmole	146.072	3.253	3.43112	17.431
		NECA 3.1 nmole	137.767	22.7487	23.5118	64.7714			NECA 3.1 nmole	183.92	10.9988	9.94762	41.4043			NECA 3.1 nmole		0	#DIV/0!	#DIV/0!			NECA 3.1 nmole	152.127	25.7209	23.528	63.1614			NECA 3.1 nmole	194.469	6.8179	6.60134	37.286			NECA 3.1 nmole	157.517	14.1751	12.6332	53.8052			NECA 3.1 nmole	141.863	7.462	7.87059	39.9846
		NECA 6.25 nmole	135.117	25.399	26.2509	72.3175			NECA 6.25 nmole	193.173	1.7456	1.57877	6.5712			NECA 6.25 nmole		0	#DIV/0!	#DIV/0!			NECA 6.25 nmole	149.673	28.1749	25.7728	69.1875			NECA 6.25 nmole	193.872	7.4152	7.17967	40.5526			NECA 6.25 nmole	156.594	15.0984	13.4561	57.3099			NECA 6.25 nmole	137.426	11.8994	12.551	63.762
		NECA 12.5 nmole	133.423	27.093	28.0018	77.1408			NECA 12.5 nmole	180.024	14.8948	13.4713	56.0705			NECA 12.5 nmole		0	#DIV/0!	#DIV/0!			NECA 12.5 nmole	149.221	28.627	26.1863	70.2977			NECA 12.5 nmole	193.173	8.1138	7.85608	44.3731			NECA 12.5 nmole	154.642	17.0505	15.1959	64.7196			NECA 12.5 nmole	136.397	12.9284	13.6363	69.2759
		NECA 25 nmole	132.456	28.06	29.0012	79.8941			NECA 25 nmole	163.273	31.6461	28.6216	119.13			NECA 25 nmole		0	#DIV/0!	#DIV/0!			NECA 25 nmole	145.294	32.5539	29.7784	79.9408			NECA 25 nmole	194.193	7.0936	6.86829	38.7938			NECA 25 nmole	151.432	20.2602	18.0565	76.9028			NECA 25 nmole	132.574	16.751	17.6682	89.759
		NECA 50 nmole	128.71	31.806	32.8729	90.5599			NECA 50 nmole	166.021	28.8983	26.1364	108.786			NECA 50 nmole		0	#DIV/0!	#DIV/0!			NECA 50 nmole	141.61	36.2379	33.1483	88.9874			NECA 50 nmole	195.665	5.6214	5.44285	30.7426			NECA 50 nmole	147.449	24.2436	21.6066	92.0228			NECA 50 nmole	129.918	19.4065	20.4691	103.988
		NECA 100 nmole	125.394	35.1215	36.2996	100			NECA 100 nmole	168.355	26.5644	24.0256	100			NECA 100 nmole		0	#DIV/0!	#DIV/0!			NECA 100 nmole	137.125	40.7225	37.2506	100			NECA 100 nmole	183.001	18.2854	17.7046	100			NECA 100 nmole	145.347	26.3452	23.4796	100			NECA 100 nmole	130.663	18.6622	19.6841	100
Notes	None						Notes	None						Notes	None						Notes	None						Notes	None						Notes	None						Notes	None						Notes
		Mean of absolute values	SEM	Mean of % from delta	SEM	Mean of % from Max	SEM
B.P measurment	Heart rate	372.298	10.0844	NA	NA	NA	NA
	Systolic Blood pressure	113.169	6.16326	NA	NA	NA	NA
Baseline		74.3845	6.19065	NA	NA	NA	NA
Delta before ACH		84.563	5.22282	NA	NA	NA	NA
ACH 0.01 nmole		4.39359	2.22962	4.96329	2.51533	18.0848	27.9197
ACH 0.03 nmole		5.19329	2.20452	5.7881	2.471	28.1227	26.3272
ACH 0.09 nmole		8.09149	1.90377	9.08905	1.94319	62.5938	16.0988
ACH 0.27 nmole		11.6303	1.90297	13.5513	2.28223	107.427	10.8729
ACH 0.81 nmole		12.5606	2.61399	14.8364	3.42195	109.586	6.16024
ACH 2.43 nmole		11.127	2.53321	13.3045	3.47384	96.7686	8.13064
ACH 7.29 nmole		11.5089	2.42709	13.5755	3.17255	100	0
Delta before NECA		106.048	3.28188	NA	NA	NA	NA
NECA 1.6 nmole		6.93857	1.72936	6.57707	1.73139	23.9432	4.37781
NECA 3.1 nmole		13.7538	2.84196	12.8509	2.65727	48.7833	4.16568
NECA 6.25 nmole		14.5329	3.41802	13.6874	3.20753	53.4189	7.51732
NECA 12.5 nmole		17.3322	2.91665	16.2677	2.72906	65.1028	3.65339
NECA 25 nmole		20.9653	3.5567	19.6261	3.25483	78.7812	7.8316
NECA 50 nmole		22.4668	3.90377	21.0626	3.63452	83.6105	8.53918
NECA 100 nmole		26.1931	3.66341	24.5145	3.28661	100	0
[truncated: 6 more columns]

## Sheet: Male offspring pre-eclamptic Mo
MO.1 (23/3/2019)							MO.2 (23/3/2019)							MO.4 (30/3/2019)							MO.5 (4/1/2019)							MO.6 (15/5/2019)							MO.7(15/5/2019)							MO.8 (15/5/2019)							MO.9 (16/5/2019)
sex	Male						sex	Male						sex	Male						sex	Male						sex	Male						sex	Male						sex	Male						sex
weight	230 gm						weight	247						weight	263						weight	270						weight	250						weight	250						weight	240						weight
B.P measurment after LPS	Systolic B.P	120.2					B.P measurment after LPS	Systolic B.P	136					B.P measurment after LPS	Systolic B.P	118					B.P measurment after LPS	Systolic B.P	115.98					B.P measurment after LPS	Systolic B.P	118.39					B.P measurment after LPS	Systolic B.P	117.32					B.P measurment after LPS	Systolic B.P	121					B.P measurment after LPS
	Heart Rate	403						Heart Rate	445						Heart Rate	436						Heart Rate	352.933						Heart Rate	382.2						Heart Rate	314.85						Heart Rate	325.2
Blood Sample							Blood Sample							Blood Sample							Blood Sample							Blood Sample							Blood Sample							Blood Sample							Blood Sample
Tissue isolation for IHC							Tissue isolation for IHC							Tissue isolation for IHC							Tissue isolation for IHC							Tissue isolation for IHC							Tissue isolation for IHC							Tissue isolation for IHC							Tissue isolation for IHC
Isolated Perfused Kidney Exiperiment	Baseline Pressure	93					Isolated Perfused Kidney Exiperiment	Baseline Pressure	57					Isolated Perfused Kidney Exiperiment	Baseline Pressure	93.74					Isolated Perfused Kidney Exiperiment	Baseline Pressure	86.89					Isolated Perfused Kidney Exiperiment	Baseline Pressure	78.88					Isolated Perfused Kidney Exiperiment	Baseline Pressure	106.1					Isolated Perfused Kidney Exiperiment	Baseline Pressure	66.52					Isolated Perfused Kidney Exiperiment
	PHE Conc.	20 µMolar						PHE Conc.	20 µMolar						PHE Conc.	20 µMolar						PHE Conc.	20 µMolar						PHE Conc.	20 µMolar						PHE Conc.	20 µMolar						PHE Conc.	20 µMolar
	ACH Dose Response Curve	Pressure before ACH	149.7					ACH Dose Response Curve	Pressure before ACH	140.3					ACH Dose Response Curve	Pressure before ACH	211.4					ACH Dose Response Curve	Pressure before ACH	170.4					ACH Dose Response Curve	Pressure before ACH	201.2					ACH Dose Response Curve	Pressure before ACH	166.2					ACH Dose Response Curve	Pressure before ACH	103.9
		Delta	56.7	difference in mmhg	% from Delta	% from Max			Delta	83.3	difference in mmhg	% from Delta	% from Max			Delta	117.66	difference in mmhg	% from Delta	% from Max			Delta	83.51	difference in mmhg	% from Delta	% from Max			Delta	122.32	difference in mmhg	% from Delta	% from Max			Delta	60.1	difference in mmhg	% from Delta	% from Max			Delta	37.38	difference in mmhg	% from Delta	% from Max
		ACH 0.01 nmole	146.8	2.9	5.11464	16.6667			ACH 0.01 nmole	136	4.3	5.16206	195.455			ACH 0.01 nmole	194.8	16.6	14.1084	53.3762			ACH 0.01 nmole	163.5	6.9	8.26248	28.8703			ACH 0.01 nmole	198.9	2.3	1.88031	10.3604			ACH 0.01 nmole	165.7	0.5	0.831947	4.31034			ACH 0.01 nmole	96.31	7.59	20.305	39.8844
		ACH 0.03 nmole	141.7	8	14.1093	45.977			ACH 0.03 nmole	139.2	1.1	1.32053	50			ACH 0.03 nmole	187.9	23.5	19.9728	75.5627			ACH 0.03 nmole	152.4	18	21.5543	75.3138			ACH 0.03 nmole	196.6	4.6	3.76063	20.7207			ACH 0.03 nmole	165.2	1	1.66389	8.62069			ACH 0.03 nmole	91.95	11.95	31.969	62.7956
		ACH 0.09 nmole	140.6	9.1	16.0494	52.2989			ACH 0.09 nmole	139.2	1.1	1.32053	50			ACH 0.09 nmole	180.8	30.6	26.0071	98.3923			ACH 0.09 nmole	151.7	18.7	22.3925	78.2427			ACH 0.09 nmole	191.7	9.5	7.76651	42.7928			ACH 0.09 nmole	162.1	4.1	6.82196	35.3448			ACH 0.09 nmole	88.59	15.31	40.9577	80.4519
		ACH 0.27 nmole	136.4	13.3	23.4568	76.4368			ACH 0.27 nmole	139.1	1.2	1.44058	54.5455			ACH 0.27 nmole	179.8	31.6	26.857	101.608			ACH 0.27 nmole	150.8	19.6	23.4702	82.0084			ACH 0.27 nmole	189.4	11.8	9.64683	53.1532			ACH 0.27 nmole	160.5	5.7	9.48419	49.1379			ACH 0.27 nmole	88.6	15.3	40.931	80.3994
		ACH 0.81 nmole	134.9	14.8	26.1023	85.0575			ACH 0.81 nmole	139.3	1	1.20048	45.4545			ACH 0.81 nmole	185.1	26.3	22.3525	84.5659			ACH 0.81 nmole	147.6	22.8	27.3021	95.3975			ACH 0.81 nmole	187.2	14	11.4454	63.0631			ACH 0.81 nmole	157.1	9.1	15.1414	78.4483			ACH 0.81 nmole	87.37	16.53	44.2215	86.8628
		ACH 2.43 nmole	132.8	16.9	29.806	97.1264			ACH 2.43 nmole	138.7	1.6	1.92077	72.7273			ACH 2.43 nmole	191.9	19.5	16.5732	62.701			ACH 2.43 nmole	144.8	25.6	30.655	107.113			ACH 2.43 nmole	184.8	16.4	13.4075	73.8739			ACH 2.43 nmole	155.7	10.5	17.4709	90.5172			ACH 2.43 nmole	85.98	17.92	47.9401	94.1671
		ACH 7.29 nmole	132.3	17.4	30.6878	100			ACH 7.29 nmole	138.1	2.2	2.64106	100			ACH 7.29 nmole	180.3	31.1	26.4321	100			ACH 7.29 nmole	146.5	23.9	28.6193	100			ACH 7.29 nmole	179	22.2	18.1491	100			ACH 7.29 nmole	154.6	11.6	19.3012	100			ACH 7.29 nmole	84.87	19.03	50.9096	100
	NECA Dose Response Curve	Pressure before NECA	140.2					NECA Dose Response Curve	Pressure before NECA	151.8					NECA Dose Response Curve	Pressure before NECA	212.2					NECA Dose Response Curve	Pressure before NECA	163.8					NECA Dose Response Curve	Pressure before NECA	182.5					NECA Dose Response Curve	Pressure before NECA	153.5					NECA Dose Response Curve	Pressure before NECA	102.6
		Delta	47.2	difference in mmhg	% from Delta	% from Max			Delta	94.8	difference in mmhg	% from Delta	% from Max			Delta	118.46	difference in mmhg	% from Delta	% from Max			Delta	76.91	difference in mmhg	% from Delta	% from Max			Delta	103.62	difference in mmhg	% from Delta	% from Max			Delta	47.4	difference in mmhg	% from Delta	% from Max			Delta	36.08	difference in mmhg	% from Delta	% from Max
		NECA 1.6 nmole	136.7	3.5	7.41525	25			NECA 1.6 nmole	150.9	0.9	0.949367	12.8571			NECA 1.6 nmole	201	11.2	9.45467	25.6881			NECA 1.6 nmole	155.4	8.4	10.9219	164.706			NECA 1.6 nmole	180.9	1.6	1.5441	9.24855			NECA 1.6 nmole	151.8	1.7	3.5865	17.3469			NECA 1.6 nmole	97.63	4.97	13.7749	-207.083
		NECA 3.1 nmole	134.1	6.1	12.9237	43.5714			NECA 3.1 nmole	150.3	1.5	1.58228	21.4286			NECA 3.1 nmole	190.5	21.7	18.3184	49.7706			NECA 3.1 nmole	153.1	10.7	13.9124	209.804			NECA 3.1 nmole	177.6	4.9	4.72882	28.3237			NECA 3.1 nmole	151.1	2.4	5.06329	24.4898			NECA 3.1 nmole	100.6	2	5.54324	-83.3333
		NECA 6.25 nmole	131	9.2	19.4915	65.7143			NECA 6.25 nmole	147.6	4.2	4.43038	60			NECA 6.25 nmole	202	10.2	8.6105	23.3945			NECA 6.25 nmole	153.4	10.4	13.5223	203.922			NECA 6.25 nmole	175.5	7	6.75545	40.4624			NECA 6.25 nmole	149.2	4.3	9.07173	43.8776			NECA 6.25 nmole	103.3	-0.7	-1.94013	29.1667
		NECA 12.5 nmole	129.3	10.9	23.0932	77.8571			NECA 12.5 nmole	149.2	2.6	2.74262	37.1429			NECA 12.5 nmole	191.7	20.5	17.3054	47.0183			NECA 12.5 nmole	158.5	5.3	6.89117	103.922			NECA 12.5 nmole	171.6	10.9	10.5192	63.0058			NECA 12.5 nmole	146.7	6.8	14.346	69.3878			NECA 12.5 nmole	111.8	-9.2	-25.4989	383.333
		NECA 25 nmole	129	11.2	23.7288	80			NECA 25 nmole	146.2	5.6	5.90717	80			NECA 25 nmole	189	23.2	19.5847	53.211			NECA 25 nmole	161.3	2.5	3.25055	49.0196			NECA 25 nmole	170.9	11.6	11.1948	67.052			NECA 25 nmole	144.8	8.7	18.3544	88.7755			NECA 25 nmole	106.5	-3.9	-10.8093	162.5
		NECA 50 nmole	128.3	11.9	25.2119	85			NECA 50 nmole	144.2	7.6	8.01688	108.571			NECA 50 nmole	192.8	19.4	16.3768	44.4954			NECA 50 nmole	163.6	0.2	0.260044	3.92157			NECA 50 nmole	167	15.5	14.9585	89.5954			NECA 50 nmole	142.9	10.6	22.3629	108.163			NECA 50 nmole	108.5	-5.9	-16.3525	245.833
		NECA 100 nmole	126.2	14	29.661	100			NECA 100 nmole	144.8	7	7.38397	100			NECA 100 nmole	168.6	43.6	36.8057	100			NECA 100 nmole	158.7	5.1	6.63113	100			NECA 100 nmole	165.2	17.3	16.6956	100			NECA 100 nmole	143.7	9.8	20.6751	100			NECA 100 nmole	105	-2.4	-6.65188	100
Notes	None						Notes	None						Notes	None						Notes	None						Notes	None						Notes	None						Notes	None						Notes
		Mean of absolute values	SEM	Mean of % from delta	SEM	Mean of % from Max	SEM
B.P measurment	Heart rate	384.504	17.4595	NA	NA	NA	NA
	Systolic Blood pressure	120.364	2.32132	NA	NA	NA	NA
Baseline		86.0864	5.57618	NA	NA	NA	NA
Delta before ACH		92.8583	10.6896	NA	NA	NA	NA
ACH 0.01 nmole		5.6134	1.54836	6.84147	1.98946	40.4766	17.9583
ACH 0.03 nmole		10.1865	2.2568	12.258	3.13124	46.8394	6.78278
ACH 0.09 nmole		13.801	2.67902	16.2784	3.61441	62.8116	6.08257
ACH 0.27 nmole		15.8812	2.71436	18.5293	3.50017	73.0518	5.09919
ACH 0.81 nmole		17.013	2.49806	20.2245	3.63766	79.1244	4.80289
ACH 2.43 nmole		17.857	2.42077	21.5966	3.96368	86.8103	4.61736
ACH 7.29 nmole		20.5042	2.68779	24.1158	3.89214	100	0
Delta before NECA		86.4188	10.807	NA	NA	NA	NA
NECA 1.6 nmole		3.44376	1.2197	5.07662	1.59791	6.21892	28.2716
NECA 3.1 nmole		7.53947	1.88416	8.59503	1.62298	44.0923	22.3607
NECA 6.25 nmole		7.8702	1.48533	9.1073	1.88932	65.0016	16.2672
NECA 12.5 nmole		8.659	2.62541	8.48484	4.20981	99.2383	32.1049
NECA 25 nmole		10.9006	2.63696	11.6246	3.21075	85.5527	9.94184
NECA 50 nmole		11.3529	2.76305	11.9988	3.88559	98.6449	19.4478
NECA 100 nmole		14.8592	3.91696	16.0326	3.87852	100	0
[truncated: 9 more columns]

## Sheet: Lps Male offspring pre-eclampti
Lps MO.1 (29/10/2019)Died							Lps MO.2 (29/10/2019)							LPSMO3(29/10/2019)							LPSMO4 (30/10/2019)							LPSMO5 (30/10/2019) DIED							LPSMO6(6/11/2019)							LPS MO7 (6/11/2019)							LPS MO8 (6/11/2019)
sex	Male						sex	Male						sex	Male						sex	Male						sex	Male						sex	Male						sex	Male						sex
weight	210						weight	223						weight	218						weight	255						weight	235						weight	190						weight	210						weight
B.P measurment after LPS	Systolic B.P						B.P measurment after LPS	Systolic B.P	90.0466					B.P measurment after LPS	Systolic B.P	82.245					B.P measurment after LPS	Systolic B.P	92.6425					B.P measurment after LPS	Systolic B.P						B.P measurment after LPS	Systolic B.P	89.77					B.P measurment after LPS	Systolic B.P	103.69					B.P measurment after LPS
	Heart Rate							Heart Rate	488.512						Heart Rate	495.445						Heart Rate	398.33						Heart Rate							Heart Rate	426.082						Heart Rate	385.764
Blood Sample							Blood Sample							Blood Sample							Blood Sample							Blood Sample							Blood Sample							Blood Sample							Blood Sample
Tissue isolation for IHC							Tissue isolation for IHC							Tissue isolation for IHC							Tissue isolation for IHC							Tissue isolation for IHC							Tissue isolation for IHC							Tissue isolation for IHC							Tissue isolation for IHC
Isolated Perfused Kidney Exiperiment	Baseline Pressure	Died					Isolated Perfused Kidney Exiperiment	Baseline Pressure	60.6474					Isolated Perfused Kidney Exiperiment	Baseline Pressure	76.0362					Isolated Perfused Kidney Exiperiment	Baseline Pressure	62.987					Isolated Perfused Kidney Exiperiment	Baseline Pressure						Isolated Perfused Kidney Exiperiment	Baseline Pressure	96.3615					Isolated Perfused Kidney Exiperiment	Baseline Pressure	69.828					Isolated Perfused Kidney Exiperiment
	PHE Conc.	20 µMolar						PHE Conc.	20 µMolar						PHE Conc.	20 µMolar						PHE Conc.	20 µMolar						PHE Conc.	20 µMolar						PHE Conc.	20 µMolar						PHE Conc.	20 µMolar
	ACH Dose Response Curve	Pressure before ACH						ACH Dose Response Curve	Pressure before ACH	131.696					ACH Dose Response Curve	Pressure before ACH	193.486					ACH Dose Response Curve	Pressure before ACH	134.443					ACH Dose Response Curve	Pressure before ACH						ACH Dose Response Curve	Pressure before ACH	207.33					ACH Dose Response Curve	Pressure before ACH	175.359
		Delta	#VALUE!	difference in mmhg	% from Delta	% from Max			Delta	71.049	difference in mmhg	% from Delta	% from Max			Delta	117.45	difference in mmhg	% from Delta	% from Max			Delta	71.4564	difference in mmhg	% from Delta	% from Max			Delta	0	difference in mmhg	% from Delta	% from Max			Delta	110.969	difference in mmhg	% from Delta	% from Max			Delta	105.531	difference in mmhg	% from Delta	% from Max
		ACH 0.01 nmole		0	#VALUE!	#DIV/0!			ACH 0.01 nmole	122.831	8.8653	12.4777	36.4685			ACH 0.01 nmole	189.93	3.556	3.02768	11.5041			ACH 0.01 nmole	120.066	14.3774	20.1205	55.5747			ACH 0.01 nmole		0	#DIV/0!	#DIV/0!			ACH 0.01 nmole	201.801	5.5286	4.98213	20.4258			ACH 0.01 nmole	168.72	6.639	6.29104	27.8189
		ACH 0.03 nmole		0	#VALUE!	#DIV/0!			ACH 0.03 nmole	119.379	12.3174	17.3365	50.6691			ACH 0.03 nmole	187.568	5.9177	5.03851	19.1445			ACH 0.03 nmole	118.826	15.6174	21.8558	60.3678			ACH 0.03 nmole		0	#DIV/0!	#DIV/0!			ACH 0.03 nmole	196.702	10.6283	9.57776	39.2669			ACH 0.03 nmole	167.612	7.747	7.34097	32.4616
		ACH 0.09 nmole		0	#VALUE!	#DIV/0!			ACH 0.09 nmole	109.746	21.9509	30.8954	90.2976			ACH 0.09 nmole	180.971	12.515	10.6556	40.4876			ACH 0.09 nmole	114.025	20.4185	28.5748	78.9261			ACH 0.09 nmole		0	#DIV/0!	#DIV/0!			ACH 0.09 nmole	191.372	15.9577	14.3804	58.9567			ACH 0.09 nmole	161.026	14.333	13.5818	60.0584
		ACH 0.27 nmole		0	#VALUE!	#DIV/0!			ACH 0.27 nmole	105.299	26.3971	37.1534	108.588			ACH 0.27 nmole	177.562	15.924	13.5582	51.5161			ACH 0.27 nmole	111.756	22.6872	31.7497	87.6956			ACH 0.27 nmole		0	#DIV/0!	#DIV/0!			ACH 0.27 nmole	190.15	17.1798	15.4817	63.4719			ACH 0.27 nmole	157.561	17.7976	16.8648	74.5758
		ACH 0.81 nmole		0	#VALUE!	#DIV/0!			ACH 0.81 nmole	107.565	24.1314	33.9644	99.2674			ACH 0.81 nmole	174.912	18.5735	15.814	60.0876			ACH 0.81 nmole	109.715	24.7281	34.6059	95.5845			ACH 0.81 nmole		0	#DIV/0!	#DIV/0!			ACH 0.81 nmole	182.514	24.8156	22.3627	91.6828			ACH 0.81 nmole	153.49	21.869	20.7228	91.6359
		ACH 2.43 nmole		0	#VALUE!	#DIV/0!			ACH 2.43 nmole	106.682	25.0144	35.2073	102.9			ACH 2.43 nmole	166.572	26.9136	22.915	87.0689			ACH 2.43 nmole	109.408	25.0351	35.0355	96.7712			ACH 2.43 nmole		0	#DIV/0!	#DIV/0!			ACH 2.43 nmole	181.995	25.3346	22.8305	93.6003			ACH 2.43 nmole	152.566	22.793	21.5984	95.5077
		ACH 7.29 nmole		0	#VALUE!	#DIV/0!			ACH 7.29 nmole	107.387	24.3095	34.2151	100			ACH 7.29 nmole	162.575	30.9107	26.3183	100			ACH 7.29 nmole	108.573	25.8704	36.2045	100			ACH 7.29 nmole		0	#DIV/0!	#DIV/0!			ACH 7.29 nmole	180.263	27.0668	24.3914	100			ACH 7.29 nmole	151.494	23.8651	22.6143	100
	NECA Dose Response Curve	Pressure before NECA						NECA Dose Response Curve	Pressure before NECA	126.636					NECA Dose Response Curve	Pressure before NECA	175.007					NECA Dose Response Curve	Pressure before NECA	140.124					NECA Dose Response Curve	Pressure before NECA						NECA Dose Response Curve	Pressure before NECA	206.717					NECA Dose Response Curve	Pressure before NECA	161.096
		Delta	0	difference in mmhg	% from Delta	% from Max			Delta	65.9883	difference in mmhg	% from Delta	% from Max			Delta	98.9711	difference in mmhg	% from Delta	% from Max			Delta	77.1369	difference in mmhg	% from Delta	% from Max			Delta	0	difference in mmhg	% from Delta	% from Max			Delta	110.356	difference in mmhg	% from Delta	% from Max			Delta	91.268	difference in mmhg	% from Delta	% from Max
		NECA 1.6 nmole		0		#DIV/0!			NECA 1.6 nmole	122.659	3.9767	6.02637	18.4581			NECA 1.6 nmole	159.643	15.3643	15.524	23.1335			NECA 1.6 nmole	132.271	7.8525	10.18	34.1489			NECA 1.6 nmole		0	#DIV/0!	#DIV/0!			NECA 1.6 nmole	200.533	6.1839	5.6036	29.2725			NECA 1.6 nmole	156.339	4.7569	5.21201	27.2803
		NECA 3.1 nmole		0		#DIV/0!			NECA 3.1 nmole	116.975	9.6606	14.6399	44.8402			NECA 3.1 nmole	122.568	52.4397	52.9849	78.9568			NECA 3.1 nmole	126.898	13.2259	17.146	57.5167			NECA 3.1 nmole		0	#DIV/0!	#DIV/0!			NECA 3.1 nmole	196.748	9.9697	9.03414	47.1932			NECA 3.1 nmole	153.425	7.6705	8.40437	43.9895
		NECA 6.25 nmole		0		#DIV/0!			NECA 6.25 nmole	114.571	12.0644	18.2826	55.9976			NECA 6.25 nmole	113.756	61.2517	61.8885	92.2247			NECA 6.25 nmole	121.297	18.8269	24.4071	81.8742			NECA 6.25 nmole		0	#DIV/0!	#DIV/0!			NECA 6.25 nmole	192.778	13.9393	12.6312	65.9839			NECA 6.25 nmole	149.207	11.889	13.0265	68.1822
		NECA 12.5 nmole		0		#DIV/0!			NECA 12.5 nmole	110.577	16.0588	24.3358	74.5378			NECA 12.5 nmole	113.361	61.6468	62.2877	92.8196			NECA 12.5 nmole	121.578	18.5459	24.0428	80.6522			NECA 12.5 nmole		0	#DIV/0!	#DIV/0!			NECA 12.5 nmole	187.54	19.1773	17.3777	90.7788			NECA 12.5 nmole	147.774	13.322	14.5966	76.4003
		NECA 25 nmole		0		#DIV/0!			NECA 25 nmole	108.616	18.0198	27.3076	83.6399			NECA 25 nmole	112.258	62.7494	63.4017	94.4798			NECA 25 nmole	119.758	20.3659	26.4023	88.567			NECA 25 nmole		0	#DIV/0!	#DIV/0!			NECA 25 nmole	186.245	20.4723	18.5512	96.9089			NECA 25 nmole	146.587	14.5089	15.897	83.2071
		NECA 50 nmole		0		#DIV/0!			NECA 50 nmole	104.865	21.7702	32.991	101.048			NECA 50 nmole	108.068	66.9394	67.6353	100.789			NECA 50 nmole	118.017	22.1067	28.659	96.1374			NECA 50 nmole		0	#DIV/0!	#DIV/0!			NECA 50 nmole	182.864	23.8537	21.6153	112.915			NECA 50 nmole	144.037	17.059	18.6911	97.8316
		NECA 100 nmole		0		#DIV/0!			NECA 100 nmole	105.091	21.5445	32.649	100			NECA 100 nmole	108.592	66.4157	67.1062	100			NECA 100 nmole	117.129	22.9949	29.8105	100			NECA 100 nmole		0	#DIV/0!	#DIV/0!			NECA 100 nmole	185.592	21.1253	19.1429	100			NECA 100 nmole	143.659	17.4371	19.1054	100
Notes	None						Notes	None						Notes	None						Notes	None						Notes	None						Notes	None						Notes	None						Notes
		Mean of absolute values	SEM	Mean of % from delta	SEM	Mean of % from Max	SEM
B.P measurment	Heart rate	428.065	14.9365	NA	NA	NA	NA
	Systolic Blood pressure	95.2893	3.56399	NA	NA	NA	NA
Baseline		71.8435	8.61375	NA	NA	NA	NA
Delta before ACH		91.686	7.93527	NA	NA	NA	NA
ACH 0.01 nmole		6.33161	1.42424	7.9154	2.21509	25.9671	5.44608
ACH 0.03 nmole		9.75906	1.1279	11.6377	2.06737	40.2952	4.4496
ACH 0.09 nmole		16.244	1.43463	18.9095	2.64765	66.9725	5.83043
ACH 0.27 nmole		19.0274	1.68979	22.0432	3.01568	78.3739	6.84191
ACH 0.81 nmole		21.6216	1.0165	25.1129	2.79989	90.204	6.95033
ACH 2.43 nmole		23.3515	1.26868	26.7969	2.77427	95.335	3.23426
ACH 7.29 nmole		24.8633	1.78893	28.2272	2.85868	100	0
Delta before NECA		84.879	5.88951	NA	NA	NA	NA
NECA 1.6 nmole		6.08005	1.45761	6.99041	1.41312	22.2142	2.62583
NECA 3.1 nmole		15.7326	5.48901	17.8547	5.39487	50.6409	5.7917
NECA 6.25 nmole		19.813	6.18115	22.6045	6.01695	66.4103	6.07881
NECA 12.5 nmole		23.0835	5.83382	26.5748	5.56799	81.3291	4.09415
NECA 25 nmole		24.3217	5.69716	28.132	5.3588	87.4469	2.91296
NECA 50 nmole		26.6613	6.02875	30.921	5.70772	96.5073	3.84091
NECA 100 nmole		27.2302	5.77425	31.9046	5.47052	100	0
[truncated: 9 more columns]

## Sheet: losartan Male offspring  
L0MO.1 (13/7/2019)							L0MO.3 (14/7/2019)							LOMO 4 (30/3/2019)							LOMO5(13/2/2020)							LOMO6(13/2/2020)							LOMO7(18/2/2020)							LOMO8(18/2/2020)							LOMO9(29/2/2020)
sex	Male						sex	Male						sex	Male						sex	Male						sex	Male						sex	Male						sex	Male						sex
weight	256 gm						weight	266						weight	215						weight	263						weight	254						weight	278						weight	260						weight
B.P measurment after LPS	Systolic B.P	110.005					B.P measurment after LPS	Systolic B.P	124.025					B.P measurment after LPS	Systolic B.P	104.915					B.P measurment after LPS	Systolic B.P	106.72					B.P measurment after LPS	Systolic B.P	118.26					B.P measurment after LPS	Systolic B.P	105.217					B.P measurment after LPS	Systolic B.P	112.537					B.P measurment after LPS
	Heart Rate	371.152						Heart Rate	395.144						Heart Rate	363.83						Heart Rate	379.67						Heart Rate	410.585						Heart Rate	407.898						Heart Rate	425.474
Blood Sample							Blood Sample							Blood Sample							Blood Sample							Blood Sample							Blood Sample							Blood Sample							Blood Sample
Tissue isolation for IHC							Tissue isolation for IHC							Tissue isolation for IHC							Tissue isolation for IHC							Tissue isolation for IHC							Tissue isolation for IHC							Tissue isolation for IHC							Tissue isolation for IHC
Isolated Perfused Kidney Exiperiment	Baseline Pressure	70.33					Isolated Perfused Kidney Exiperiment	Baseline Pressure	134.26					Isolated Perfused Kidney Exiperiment	Baseline Pressure	70.1279					Isolated Perfused Kidney Exiperiment	Baseline Pressure	72.7955					Isolated Perfused Kidney Exiperiment	Baseline Pressure	53.524					Isolated Perfused Kidney Exiperiment	Baseline Pressure	76.3762					Isolated Perfused Kidney Exiperiment	Baseline Pressure	126.922					Isolated Perfused Kidney Exiperiment
	PHE Conc.	20 µMolar						PHE Conc.	20 µMolar						PHE Conc.	20 µMolar						PHE Conc.	20 µMolar						PHE Conc.	20 µMolar						PHE Conc.	20 µMolar						PHE Conc.	20 µMolar
	ACH Dose Response Curve	Pressure before ACH	166.355					ACH Dose Response Curve	Pressure before ACH	237.122					ACH Dose Response Curve	Pressure before ACH	206.49					ACH Dose Response Curve	Pressure before ACH	139.322					ACH Dose Response Curve	Pressure before ACH	143.104					ACH Dose Response Curve	Pressure before ACH	197.988					ACH Dose Response Curve	Pressure before ACH	190.549
		Delta	96.0253	difference in mmhg	% from Delta	% from Max			Delta	102.862	difference in mmhg	% from Delta	% from Max			Delta	136.362	difference in mmhg	% from Delta	% from Max			Delta	66.5265	difference in mmhg	% from Delta	% from Max			Delta	89.5802	difference in mmhg	% from Delta	% from Max			Delta	121.612	difference in mmhg	% from Delta	% from Max			Delta	63.6272	difference in mmhg	% from Delta	% from Max
		ACH 0.01 nmole	159.98	6.3753	6.63919	30.8948			ACH 0.01 nmole	216.48	20.642	20.0677	45.4664			ACH 0.01 nmole	201.03	5.4604	4.00434	16.3559			ACH 0.01 nmole	124.371	14.9505	22.473	50.7709			ACH 0.01 nmole	117.302	25.8017	28.8029	71.1245			ACH 0.01 nmole	169.751	28.2367	23.2187	71.5629			ACH 0.01 nmole	178.025	12.5241	19.6836	22.2184
		ACH 0.03 nmole	157.25	9.1053	9.48219	44.1244			ACH 0.03 nmole	211.403	25.719	25.0034	56.649			ACH 0.03 nmole	197.28	9.21	6.75408	27.5874			ACH 0.03 nmole	114.17	25.1524	37.8081	85.4158			ACH 0.03 nmole	114.463	28.641	31.9725	78.9513			ACH 0.03 nmole	164.495	33.4927	27.5406	84.8836			ACH 0.03 nmole	167.449	23.1001	36.3054	40.9807
		ACH 0.09 nmole	151.3	15.0553	15.6785	72.9583			ACH 0.09 nmole	198.456	38.666	37.5902	85.1663			ACH 0.09 nmole	189.39	17.1	12.5401	51.2209			ACH 0.09 nmole	113.328	25.9939	39.073	88.2735			ACH 0.09 nmole	109.29	33.8142	37.7474	93.2116			ACH 0.09 nmole	161.868	36.1206	29.7015	91.5437			ACH 0.09 nmole	167.26	23.2891	36.6024	41.316
		ACH 0.27 nmole	147.789	18.5663	19.3348	89.9726			ACH 0.27 nmole	195.287	41.8354	40.6714	92.1472			ACH 0.27 nmole	187.072	19.418	14.24	58.1642			ACH 0.27 nmole	108.577	30.745	46.2147	104.408			ACH 0.27 nmole	109.391	33.7132	37.6347	92.9332			ACH 0.27 nmole	160.939	37.0487	30.4647	93.8959			ACH 0.27 nmole	132.452	58.0971	91.3086	103.067
		ACH 0.81 nmole	147.007	19.3483	20.1492	93.7622			ACH 0.81 nmole	193.541	43.5812	42.3686	95.9926			ACH 0.81 nmole	174.39	32.1	23.5403	96.1515			ACH 0.81 nmole	105.703	33.6195	50.5355	114.17			ACH 0.81 nmole	110.457	32.6473	36.4448	89.995			ACH 0.81 nmole	160.287	37.7011	31.0012	95.5494			ACH 0.81 nmole	130.099	60.4501	95.0067	107.241
		ACH 2.43 nmole	146.073	20.2823	21.1218	98.2884			ACH 2.43 nmole	191.39	45.732	44.4596	100.73			ACH 2.43 nmole	172.664	33.8258	24.8059	101.321			ACH 2.43 nmole	109.352	29.9699	45.0496	101.776			ACH 2.43 nmole	108.5	34.6045	38.6296	95.3902			ACH 2.43 nmole	157.677	40.3107	33.147	102.163			ACH 2.43 nmole	132.804	57.7448	90.7549	102.442
		ACH 7.29 nmole	145.72	20.6355	21.4896	100			ACH 7.29 nmole	191.721	45.4006	44.1374	100			ACH 7.29 nmole	173.105	33.3848	24.4825	100			ACH 7.29 nmole	109.875	29.447	44.2636	100			ACH 7.29 nmole	106.827	36.2768	40.4964	100			ACH 7.29 nmole	158.531	39.4572	32.4452	100			ACH 7.29 nmole	134.181	56.3683	88.5915	100
	NECA Dose Response Curve	Pressure before NECA	153.345					NECA Dose Response Curve	Pressure before NECA	192.447					NECA Dose Response Curve	Pressure before NECA	200.744					NECA Dose Response Curve	Pressure before NECA	125.316					NECA Dose Response Curve	Pressure before NECA	110.825					NECA Dose Response Curve	Pressure before NECA	183.305					NECA Dose Response Curve	Pressure before NECA	147.343
		Delta	83.015	difference in mmhg	% from Delta	% from Max			Delta	58.1873	difference in mmhg	% from Delta	% from Max			Delta	130.616	difference in mmhg	% from Delta	% from Max			Delta	52.5206	difference in mmhg	% from Delta	% from Max			Delta	57.3005	difference in mmhg	% from Delta	% from Max			Delta	106.928	difference in mmhg	% from Delta	% from Max			Delta	20.4209	difference in mmhg	% from Delta	% from Max
		NECA 1.6 nmole	144.32	9.025	10.8715	97.4938			NECA 1.6 nmole	181.209	11.2383	19.314	42.2472			NECA 1.6 nmole	187.33	13.414	10.2698	38.3874			NECA 1.6 nmole	114.96	10.3564	19.7187	66.3731			NECA 1.6 nmole	107.121	3.7031	6.4626	15.7794			NECA 1.6 nmole	164.146	19.1583	17.9169	31.2959			NECA 1.6 nmole	145.56	1.7828	8.73027	8.29063
		NECA 3.1 nmole	132.933	20.412	24.5883	220.503			NECA 3.1 nmole	176.008	16.4393	28.2524	61.7989			NECA 3.1 nmole	175.78	24.964	19.1125	71.4404			NECA 3.1 nmole	113.165	12.1512	23.1361	77.8758			NECA 3.1 nmole	103.749	7.0753	12.3477	30.1488			NECA 3.1 nmole	154.406	28.8983	27.0258	47.2066			NECA 3.1 nmole	137.897	9.4462	46.2575	43.928
		NECA 6.25 nmole	149.97	3.375	4.06553	36.4589			NECA 6.25 nmole	178.85	13.5973	23.3682	51.1152			NECA 6.25 nmole	173.132	27.612	21.1398	79.0183			NECA 6.25 nmole	113.008	12.3081	23.4348	78.8814			NECA 6.25 nmole	98.9895	11.835	20.6543	50.4306			NECA 6.25 nmole	154.25	29.0545	27.1719	47.4618			NECA 6.25 nmole	134.453	12.8897	63.1201	59.9415
		NECA 12.5 nmole	145.48	7.865	9.47419	84.9627			NECA 12.5 nmole	172.259	20.1883	34.6954	75.8922			NECA 12.5 nmole	170.59	30.154	23.086	86.2928			NECA 12.5 nmole	111.061	14.2551	27.1419	91.3595			NECA 12.5 nmole	96.4718	14.3527	25.0481	61.1589			NECA 12.5 nmole	135.027	48.2772	45.1491	78.8629			NECA 12.5 nmole	131.302	16.0413	78.5533	74.5975
		NECA 25 nmole	145.952	7.3934	8.9061	79.8682			NECA 25 nmole	167.95	24.4973	42.1008	92.0906			NECA 25 nmole	170.33	30.4138	23.2849	87.0363			NECA 25 nmole	113.62	11.6961	22.2695	74.9591			NECA 25 nmole	95.856	14.9685	26.1228	63.7829			NECA 25 nmole	128.751	54.5531	51.0183	89.1149			NECA 25 nmole	129.026	18.3169	89.6968	85.1798
		NECA 50 nmole	141.761	11.584	13.9541	125.138			NECA 50 nmole	166.094	26.3533	45.2905	99.0677			NECA 50 nmole	168.107	32.6374	24.9873	93.3997			NECA 50 nmole	111.284	14.0321	26.7173	89.9303			NECA 50 nmole	91.6202	19.2043	33.5151	81.8322			NECA 50 nmole	123.688	59.6166	55.7538	97.3863			NECA 50 nmole	130.03	17.3128	84.7798	80.5104
		NECA 100 nmole	144.088	9.257	11.151	100			NECA 100 nmole	165.846	26.6013	45.7167	100			NECA 100 nmole	165.8	34.9438	26.7531	100			NECA 100 nmole	109.713	15.6033	29.7089	100			NECA 100 nmole	87.3566	23.4679	40.9558	100			NECA 100 nmole	122.088	61.2166	57.2501	100			NECA 100 nmole	125.839	21.5038	105.303	100
Notes	None						Notes	None						Notes	None						Notes	None						Notes	None						Notes	None						Notes	None						Notes
		Mean of absolute values	SEM	Mean of % from delta	SEM	Mean of % from Max	SEM
B.P measurment	Heart rate	390.389	8.0188	NA	NA	NA	NA
	Systolic Blood pressure	111.543	2.36135	NA	NA	NA	NA
Baseline		85.382	10.2406	NA	NA	NA	NA
Delta before ACH		99.6142	9.23593	NA	NA	NA	NA
ACH 0.01 nmole		16.2583	2.93906	17.2813	3.02782	43.0388	7.33359
ACH 0.03 nmole		22.9511	3.20563	24.8907	4.05564	60.4759	7.70583
ACH 0.09 nmole		27.9144	3.14496	29.5737	3.67818	74.7547	6.79951
ACH 0.27 nmole		34.7745	4.49373	39.0117	8.35745	90.1519	5.05583
ACH 0.81 nmole		37.6875	4.18634	41.7497	8.34731	98.3522	2.85891
ACH 2.43 nmole		38.1888	3.98087	41.7175	7.62024	99.7841	0.987476
ACH 7.29 nmole		38.216	3.86958	41.6382	7.34792	100	0
Delta before NECA		76.0968	12.5795	NA	NA	NA	NA
NECA 1.6 nmole		9.78705	1.91375	12.8654	1.85784	41.4329	10.1161
NECA 3.1 nmole		16.9821	2.66022	24.6533	3.62565	75.8758	21.3585
NECA 6.25 nmole		16.5626	3.11254	25.6039	5.88863	59.3769	5.56468
NECA 12.5 nmole		22.2462	4.50581	33.7552	7.32853	80.1599	3.43788
NECA 25 nmole		24.1082	5.28675	36.8116	8.81027	84.2439	4.07604
NECA 50 nmole		26.4984	5.46498	39.5389	7.88014	96.2383	4.97898
NECA 100 nmole		27.8795	5.55345	43.4183	10.0941	100	0
[truncated: 3 more columns]

## Sheet: LPS losartan Male offspring 
Lps LOMO1 (17/2/2020)							Lps LOMO2(17/2/2020)							LPS LOMO3(29/2/2020)							LPS LOMO4(29/2/2020)							LPS LOMO6(15/3/2020)							LPS LOMO7(15/3/2020)							LPS LOMO8(15/3/2020)							LPS LOMO5(15/3/2020)DIED
sex	Male						sex	Male						sex	Male						sex	Male						sex	Male						sex	Male						sex	Male						sex
weight	300						weight	248						weight	260						weight	267						weight	242						weight	263						weight	249						weight
B.P measurment after LPS	Systolic B.P	119.455					B.P measurment after LPS	Systolic B.P	96.27					B.P measurment after LPS	Systolic B.P	93.4015					B.P measurment after LPS	Systolic B.P	111.173					B.P measurment after LPS	Systolic B.P	115.18					B.P measurment after LPS	Systolic B.P	76.09					B.P measurment after LPS	Systolic B.P	93.322					B.P measurment after LPS
	Heart Rate	416.315						Heart Rate	429.882						Heart Rate	430.986						Heart Rate	462.125						Heart Rate	408.797						Heart Rate	453.551						Heart Rate	460.002
Blood Sample							Blood Sample							Blood Sample							Blood Sample							Blood Sample							Blood Sample							Blood Sample							Blood Sample
Tissue isolation for IHC							Tissue isolation for IHC							Tissue isolation for IHC							Tissue isolation for IHC							Tissue isolation for IHC							Tissue isolation for IHC							Tissue isolation for IHC							Tissue isolation for IHC
Isolated Perfused Kidney Exiperiment	Baseline Pressure	60.347					Isolated Perfused Kidney Exiperiment	Baseline Pressure	54.7736					Isolated Perfused Kidney Exiperiment	Baseline Pressure	43.9246					Isolated Perfused Kidney Exiperiment	Baseline Pressure	53.9742					Isolated Perfused Kidney Exiperiment	Baseline Pressure	66.6469					Isolated Perfused Kidney Exiperiment	Baseline Pressure	56.3081					Isolated Perfused Kidney Exiperiment	Baseline Pressure	41.211					Isolated Perfused Kidney Exiperiment
	PHE Conc.	20 µMolar						PHE Conc.	20 µMolar						PHE Conc.	20 µMolar						PHE Conc.	20 µMolar						PHE Conc.	20 µMolar						PHE Conc.	20 µMolar						PHE Conc.	20 µMolar
	ACH Dose Response Curve	Pressure before ACH	120.155					ACH Dose Response Curve	Pressure before ACH	100.138					ACH Dose Response Curve	Pressure before ACH	79.0214					ACH Dose Response Curve	Pressure before ACH	111.468					ACH Dose Response Curve	Pressure before ACH	114.865					ACH Dose Response Curve	Pressure before ACH	108.298					ACH Dose Response Curve	Pressure before ACH	84.5259
		Delta	59.8081	difference in mmhg	% from Delta	% from Max			Delta	45.3644	difference in mmhg	% from Delta	% from Max			Delta	35.0968	difference in mmhg	% from Delta	% from Max			Delta	57.4935	difference in mmhg	% from Delta	% from Max			Delta	48.2183	difference in mmhg	% from Delta	% from Max			Delta	51.9895	difference in mmhg	% from Delta	% from Max			Delta	43.3149	difference in mmhg	% from Delta	% from Max
		ACH 0.01 nmole	85.69	34.4651	57.6261	76.8708			ACH 0.01 nmole	75.429	24.709	54.4678	108.913			ACH 0.01 nmole	68.0123	11.0091	31.3678	104.995			ACH 0.01 nmole	107.755	3.7123	6.4569	29.0757			ACH 0.01 nmole	112.71	2.1554	4.47009	21.0039			ACH 0.01 nmole	106.855	1.4426	2.77479	93.2153			ACH 0.01 nmole	77.0634	7.4625	17.2285	44.4959
		ACH 0.03 nmole	85.0154	35.1397	58.7541	78.3754			ACH 0.03 nmole	77.809	22.329	49.2214	98.422			ACH 0.03 nmole	66.2261	12.7953	36.4572	122.03			ACH 0.03 nmole	103.023	8.4444	14.6876	66.1388			ACH 0.03 nmole	111.799	3.0662	6.359	29.8795			ACH 0.03 nmole	106.911	1.3868	2.66746	89.6097			ACH 0.03 nmole	71.97	12.5559	28.9875	74.8658
		ACH 0.09 nmole	81.0366	39.1185	65.4067	87.2497			ACH 0.09 nmole	76.291	23.847	52.5677	105.113			ACH 0.09 nmole	66.6813	12.3401	35.1602	117.688			ACH 0.09 nmole	103.978	7.4897	13.027	58.6613			ACH 0.09 nmole	109.593	5.2727	10.9351	51.3813			ACH 0.09 nmole	108.702	-0.4043	-0.777657	-26.1243			ACH 0.09 nmole	71.919	12.6069	29.1052	75.1699
		ACH 0.27 nmole	77.74	42.4151	70.9187	94.6024			ACH 0.27 nmole	78.497	21.641	47.7048	95.3894			ACH 0.27 nmole	68.948	10.0734	28.7018	96.0707			ACH 0.27 nmole	100.6	10.8677	18.9025	85.1187			ACH 0.27 nmole	108.141	6.7239	13.9447	65.523			ACH 0.27 nmole	105.862	2.4356	4.68479	157.379			ACH 0.27 nmole	70.323	14.2029	32.7899	84.6862
		ACH 0.81 nmole	77.94	42.2151	70.5843	94.1564			ACH 0.81 nmole	78.74	21.398	47.1691	94.3183			ACH 0.81 nmole	67.943	11.0784	31.5653	105.655			ACH 0.81 nmole	98.6679	12.7998	22.263	100.251			ACH 0.81 nmole	107.489	7.3766	15.2983	71.8834			ACH 0.81 nmole	107.718	0.5794	1.11446	37.4386			ACH 0.81 nmole	69.274	15.2519	35.2117	90.941
		ACH 2.43 nmole	76.5911	43.564	72.8396	97.1649			ACH 2.43 nmole	79.3809	20.7571	45.7564	91.4934			ACH 2.43 nmole	69.4378	9.5836	27.3062	91.3995			ACH 2.43 nmole	101.02	10.4477	18.172	81.8291			ACH 2.43 nmole	107.413	7.4522	15.4551	72.6201			ACH 2.43 nmole	106.543	1.7551	3.37587	113.408			ACH 2.43 nmole	68.79	15.7359	36.3291	93.8269
		ACH 7.29 nmole	75.32	44.8351	74.9649	100			ACH 7.29 nmole	77.451	22.687	50.0106	100			ACH 7.29 nmole	68.536	10.4854	29.8757	100			ACH 7.29 nmole	98.7	12.7677	22.2072	100			ACH 7.29 nmole	104.603	10.2619	21.2822	100			ACH 7.29 nmole	106.75	1.5476	2.97675	100			ACH 7.29 nmole	67.7547	16.7712	38.7192	100
	NECA Dose Response Curve	Pressure before NECA	107.54					NECA Dose Response Curve	Pressure before NECA	91.7304					NECA Dose Response Curve	Pressure before NECA	85.2301					NECA Dose Response Curve	Pressure before NECA	126.592					NECA Dose Response Curve	Pressure before NECA	110.216					NECA Dose Response Curve	Pressure before NECA	122.724					NECA Dose Response Curve	Pressure before NECA	78.5405
		Delta	47.1932	difference in mmhg	% from Delta	% from Max			Delta	36.9568	difference in mmhg	% from Delta	% from Max			Delta	41.3055	difference in mmhg	% from Delta	% from Max			Delta	72.618	difference in mmhg	% from Delta	% from Max			Delta	43.5691	difference in mmhg	% from Delta	% from Max			Delta	66.4157	difference in mmhg	% from Delta	% from Max			Delta	37.3295	difference in mmhg	% from Delta	% from Max
		NECA 1.6 nmole	97.5102	10.03	21.2531	93.9649			NECA 1.6 nmole	83.0563	8.6741	23.4709	49.7106			NECA 1.6 nmole	78.858	6.3721	15.4268	45.6069			NECA 1.6 nmole	117.422	9.1703	12.6281	34.0964			NECA 1.6 nmole	109.129	1.0872	2.49535	11.7586			NECA 1.6 nmole	115.225	7.4988	11.2907	43.7817			NECA 1.6 nmole	75.157	3.3835	9.06388	25.0799
		NECA 3.1 nmole	98.218	9.3222	19.7533	87.3339			NECA 3.1 nmole	78.0944	13.636	36.8971	78.1468			NECA 3.1 nmole	77.235	7.9951	19.356	57.2231			NECA 3.1 nmole	115.796	10.7967	14.8678	40.1436			NECA 3.1 nmole	106.673	3.5432	8.13237	38.3214			NECA 3.1 nmole	115.52	7.2039	10.8467	42.0599			NECA 3.1 nmole	71.7135	6.827	18.2885	50.6045
		NECA 6.25 nmole	101.606	5.9339	12.5736	55.5911			NECA 6.25 nmole	78.64	13.0904	35.4208	75.02			NECA 6.25 nmole	75.0025	10.2276	24.7609	73.2017			NECA 6.25 nmole	111.82	14.7722	20.3423	54.925			NECA 6.25 nmole	106.149	4.067	9.3346	43.9866			NECA 6.25 nmole	113.002	9.7218	14.6378	56.7607			NECA 6.25 nmole	70.4597	8.0808	21.6472	59.8982
		NECA 12.5 nmole	103.778	3.7617	7.97085	35.241			NECA 12.5 nmole	77.0914	14.639	39.6111	83.8949			NECA 12.5 nmole	74.3069	10.9232	26.4449	78.1803			NECA 12.5 nmole	107.728	18.8643	25.9774	70.14			NECA 12.5 nmole	105.617	4.5994	10.5566	49.7448			NECA 12.5 nmole	112.57	10.1535	15.2878	59.2812			NECA 12.5 nmole	69.4378	9.1027	24.3847	67.4729
		NECA 25 nmole	102.795	4.7452	10.0548	44.4549			NECA 25 nmole	75.6319	16.0985	43.5603	92.2592			NECA 25 nmole	73.972	11.2581	27.2557	80.5773			NECA 25 nmole	105.164	21.4282	29.5081	79.673			NECA 25 nmole	105.05	5.1662	11.8575	55.875			NECA 25 nmole	110.475	12.2485	18.4422	71.5128			NECA 25 nmole	69.2317	9.3088	24.9368	69.0006
		NECA 50 nmole	97.1322	10.408	22.054	97.5061			NECA 50 nmole	77.929	13.8014	37.3447	79.0947			NECA 50 nmole	72.929	12.3011	29.7808	88.0423			NECA 50 nmole	104.071	22.5214	31.0135	83.7376			NECA 50 nmole	102.86	7.356	16.8835	79.5587			NECA 50 nmole	109.4	13.3236	20.0609	77.7898			NECA 50 nmole	67.1192	11.4213	30.5959	84.6593
		NECA 100 nmole	96.866	10.6742	22.6181	100			NECA 100 nmole	74.2812	17.4492	47.2152	100			NECA 100 nmole	71.2583	13.9718	33.8255	100			NECA 100 nmole	99.697	26.8952	37.0365	100			NECA 100 nmole	100.97	9.246	21.2215	100			NECA 100 nmole	105.596	17.1277	25.7886	100			NECA 100 nmole	65.0496	13.4909	36.1401	100
Notes	None						Notes	None						Notes	None						Notes	None						Notes	None						Notes	None						Notes	None						Notes
		Mean of absolute values	SEM	Mean of % from delta	SEM	Mean of % from Max	SEM
B.P measurment	Heart rate	437.38	8.08202	NA	NA	NA	NA
	Systolic Blood pressure	100.699	5.78192	NA	NA	NA	NA
Baseline		53.8836	3.34924	NA	NA	NA	NA
Delta before ACH		42.6607	6.704	NA	NA	NA	NA
ACH 0.01 nmole		10.6195	4.41908	24.9131	8.85464	68.367	13.829
ACH 0.03 nmole		11.9647	4.20917	28.162	8.10022	79.903	10.8357
ACH 0.09 nmole		12.5338	4.70075	29.3463	8.97906	67.0199	17.918
ACH 0.27 nmole		13.545	4.76613	31.0924	8.4666	96.9671	10.8435
ACH 0.81 nmole		13.8374	4.7849	31.8866	8.53136	84.9492	8.86316
ACH 2.43 nmole		13.662	4.89665	31.3192	8.69993	91.6774	4.79888
ACH 7.29 nmole		14.9195	5.01086	34.2909	8.77823	100	0
Delta before NECA		43.1735	7.75027	NA	NA	NA	NA
NECA 1.6 nmole		5.777	1.35232	13.6613	2.71452	43.4284	9.78945
NECA 3.1 nmole		7.41551	1.49089	18.306	3.51796	56.2619	7.33664
NECA 6.25 nmole		8.23671	1.70607	19.8168	3.31202	59.9119	4.11721
NECA 12.5 nmole		9.00547	2.16278	21.4619	4.14675	63.4222	6.35623
NECA 25 nmole		10.0317	2.41233	23.6594	4.35455	70.479	6.08407
NECA 50 nmole		11.3916	2.2411	26.8191	2.75384	84.3412	2.58567
NECA 100 nmole		13.6069	2.72767	31.9779	3.51905	100	0
[truncated: 2 more columns]

[truncated: 4 more sheets: Piogiltazon Male offspring, LPS Piogiltazon Male offspring, combination Male offspring , LPS COMBINATION MALE OFFSPRING]
