# Supplementary material for: Preeclamptic programming unevenly perturbs inflammatory and renal vasodilatory outcomes of endotoxemia in rat offspring: modulation by losartan and pioglitazone
Source: Front Pharmacol. 2023 Apr 25;14:1140020. doi: 10.3389/fphar.2023.1140020 (PMC10166818; doi:10.3389/fphar.2023.1140020)
Supplement: Supplementary file 5 [file Table1.XLSX]

## Sheet: Hager TNF
Control male offspring							LPS control male offspring								PE male offspring								LPS PE male offspring								Losartan PE male offspring								LPS Losartan PE male offspring							Pioglitasone PE male offspring
	CMO1	CMO2	CMO4	CMO3	CMO6	CMO7		LPS CMO1	LPS CMO8	LPS CMO4	LPS CMO5	LPS CMO6	LPS CMO7	LPS CMO2		MO1	MO2	MO7	MO11	MO13	MO5	MO6		LPS MO2	LPS MO4	LPS MO5	LPS MO7	LPS MO8	LPS MO9	LPS MO10		LOMO2	LOMO9	LOMO5	LOMO6	LOMO7	LOMO8	LOMO4		LPS LOMO1	LPS LOMO2	LPS LOMO3	LPS LOMO4	LPS LOMO6	LPS LOMO8		PMO2	PMO3	PMO4
Absorbance Raw	0.0484	0.044	0.0398	0.0496	0.0459	0.0453	Absorbance Raw	0.0741	0.084	0.0853	0.0591	0.0651	0.6191	0.0869	Absorbance Raw	0.0485	0.0473	0.0478	0.0459	0.0479	0.0467	0.0472	Absorbance Raw	0.0684	0.0647	0.0466	0.0482	0.1597	0.0765	0.0662	Absorbance Raw	0.0501	0.0484	0.0488	0.047	0.0512	0.05	0.0499	Absorbance Raw	0.0694	0.0879	0.1013	0.0664	0.0955	0.3099	Absorbance Raw	0.0457	0.0487	0.0471
Absorbance * Factor	0.0726	0.066	0.0597	0.0744	0.06885	0.06795	Absorbance * Factor	0.11115	0.126	0.12795	0.08865	0.09765	0.92865	0.13035	Absorbance * Factor	0.07275	0.07095	0.0717	0.06885	0.07185	0.07005	0.0708	Absorbance * Factor	0.1026	0.09705	0.0699	0.0723	0.23955	0.11475	0.0993	Absorbance * Factor	0.07515	0.0726	0.0732	0.0705	0.0768	0.075	0.07485	Absorbance * Factor	0.1041	0.13185	0.15195	0.0996	0.14325	0.46485	Absorbance * Factor	0.06855	0.07305	0.07065
Concentration Raw	48.4181	39.3751	30.7431	50.8844	43.28	42.0469	Concentration Raw	101.238	121.585	124.256	70.4092	82.7406	1221.34	127.545	Concentration Raw	48.6237	46.1574	47.185	43.28	47.3905	44.9242	45.9518	Concentration Raw	89.5229	81.9185	44.7187	48.0071	277.166	106.17	85.0013	Concentration Raw	51.912	48.4181	49.2402	45.5408	54.1728	51.7065	51.501	Concentration Raw	91.5781	129.6	157.14	85.4124	145.22	585.862	Concentration Raw	42.869	49.0347	45.7463
Concentration / Factor	32.2788	26.2501	20.4954	33.9229	28.8534	28.0313	Concentration / Factor	67.4918	81.0564	82.8376	46.9394	55.1604	814.228	85.0298	Concentration / Factor	32.4158	30.7716	31.4567	28.8534	31.5937	29.9495	30.6346	Concentration / Factor	59.6819	54.6123	29.8125	32.0047	184.777	70.7802	56.6676	Concentration / Factor	34.608	32.2788	32.8268	30.3605	36.1152	34.471	34.334	Concentration / Factor	61.0521	86.4	104.76	56.9416	96.8132	390.575	Concentration / Factor	28.5793	32.6898	30.4975
Concentration * DF	64.5575	52.5001	40.9908	67.8459	57.7067	56.0625	Concentration * DF	134.984	162.113	165.675		110.321		170.06	Concentration * DF	64.8315	61.5432	62.9133	57.7067	63.1873	59.899	61.2691	Concentration * DF	119.364	109.225	59.6249	64.0094		141.56	113.335	Concentration * DF	69.216	64.5575	65.6536	60.7211	72.2304	68.942	68.668	Concentration * DF	122.104	172.8	209.52	113.883	193.626		Concentration * DF	57.1587	65.3796	60.9951
	Control male offspring		LPS control male offspring		PE male offspring		LPS PE male offspring		Losartan PE male offspring		LPS Losartan PE male offspring		Pioglitasone PE male offspring		LPS Pioglitasone PE male offspring		Combination PE male offspring		LPS Combination PE male offspring
	Mean	SEM	Mean	SEM	Mean	SEM	Mean	SEM	Mean	SEM	Mean	SEM	Mean	SEM	Mean	SEM	Mean	SEM	Mean	SEM
TNF-α Concentration (pg/ml)	56.6106	3.88055	148.63	11.3696	61.6215	0.884361	101.186	13.2692	67.1412	1.43	162.387	19.0803	68.1199	3.14497	136.354	18.1396	74.2856	3.57276	110.321	10.1484
Standard Curve
Sample	Concentration (pg/ml)	Absorbance
Blank	0	0.052
S1	78.1	0.1215
S2	312.5	0.2852
S3	1250	0.8473
S4	2500	1.9023
[truncated: 25 more columns]

## Sheet: Hager IL-1
Control male offspring							LPS control male offspring								PE male offspring								LPS PE male offspring								Losartan PE male offspring								LPS Losartan PE male offspring							Pioglitasone PE male offspring
	CMO1	CMO2	CMO4	CMO3	CMO6	CMO7		LPS CMO1	LPS CMO8	LPS CMO4	LPS CMO5	LPS CMO6	LPS CMO7	LPS CMO2		MO1	MO2	MO7	MO11	MO13	MO5	MO6		LPS MO2	LPS MO4	LPS MO5	LPS MO7	LPS MO8	LPS MO9	LPS MO10		LOMO2	LOMO9	LOMO5	LOMO6	LOMO7	LOMO8	LOMO4		LPS LOMO1	LPS LOMO2	LPS LOMO3	LPS LOMO4	LPS LOMO6	LPS LOMO8		PMO2	PMO3	PMO4
Absorbance Raw	0.0698	0.0737	0.0523	0.0709	0.0768	0.0545	Absorbance Raw	0.5382	1.5001	1.4322	0.9323	0.4199	0.7891	0.9323	Absorbance Raw	0.0761	0.0872	0.0979	0.057	0.0652	0.0681	0.0607	Absorbance Raw	1.004	0.6561	0.0732	0.0834	0.6487	0.9859	0.8835	Absorbance Raw	0.0602	0.0546	0.0514	0.0652	0.145	0.0671	0.0556	Absorbance Raw	0.2566	1.5945	2.277	0.6902	0.8125	1.8085	Absorbance Raw	0.0579	0.0556	0.0684
Absorbance * Factor	0.1047	0.11055	0.07845	0.10635	0.1152	0.08175	Absorbance * Factor	0.8073	2.25015	2.1483	1.39845	0.62985	1.18365	1.39845	Absorbance * Factor	0.11415	0.1308	0.14685	0.0855	0.0978	0.10215	0.09105	Absorbance * Factor	1.506	0.98415	0.1098	0.1251	0.97305	1.47885	1.32525	Absorbance * Factor	0.0903	0.0819	0.0771	0.0978	0.2175	0.10065	0.0834	Absorbance * Factor	0.3849	2.39175	3.4155	1.0353	1.21875	2.71275	Absorbance * Factor	0.08685	0.0834	0.1026
Concentration Raw	58.3709	62.0491	41.8662	59.4084	64.9728	43.9411	Concentration Raw	500.131	1407.32	1343.29	871.817	388.559	736.762	871.817	Concentration Raw	64.3126	74.7813	84.8728	46.2989	54.0325	56.7676	49.7885	Concentration Raw	939.44	611.326	61.5776	71.1974	604.347	922.369	825.793	Concentration Raw	49.3169	44.0354	41.0174	54.0325	129.294	55.8245	44.9785	Concentration Raw	234.547	1496.36	2140.04	643.487	758.831	1698.18	Concentration Raw	47.1477	44.9785	57.0505
Concentration / Factor	38.914	41.3661	27.9108	39.6056	43.3152	29.2941	Concentration / Factor	333.421	938.216	895.524	581.212	259.04	491.175	581.212	Concentration / Factor	42.8751	49.8542	56.5819	30.8659	36.0217	37.8451	33.1923	Concentration / Factor	626.293	407.551	41.0517	47.465	402.898	614.913	550.529	Concentration / Factor	32.8779	29.3569	27.3449	36.0217	86.196	37.2163	29.9857	Concentration / Factor	156.365	997.571	1426.69	428.991	505.887	1132.12	Concentration / Factor	31.4318	29.9857	38.0337
Concentration * DF	77.8279	82.7322	55.8216	79.2112	86.6304	58.5881	Concentration * DF	666.842	1876.43	1791.05	1162.42		982.349	1162.42	Concentration * DF	85.7502	99.7084	113.164	61.7319	72.0434	75.6901	66.3846	Concentration * DF		815.101	82.1034	94.9299	805.796	1229.83	1101.06	Concentration * DF	65.7559	58.7139	54.6899	72.0434	172.392	74.4326	59.9714	Concentration * DF	312.729	1995.14		857.982	1011.77		Concentration * DF	62.8636	59.9714	76.0674
	Control male offspring		LPS control male offspring		PE male offspring		LPS PE male offspring		Losartan PE male offspring		LPS Losartan PE male offspring		Pioglitasone PE male offspring		LPS Pioglitasone PE male offspring		Combination PE male offspring		LPS Combination PE male offspring
	Mean	SEM	Mean	SEM	Mean	SEM	Mean	SEM	Mean	SEM	Mean	SEM	Mean	SEM	Mean	SEM	Mean	SEM	Mean	SEM
IL-1 Concentration (pg/ml)	73.4686	5.30368	1273.59	192.255	82.0675	7.05823	688.136	201.086	79.7142	15.6812	1044.41	350.603	89.1993	22.4691	848.645	250.511	67.3487	4.571	394.907	179.064
Standard Curve
Sample	Concentration (pg/ml)	Absorbance
Blank	0	0.0528
S1	62.5	0.1615
S2	250	0.4541
S3	1000	1.3834
S4	2000	3.2759
[truncated: 25 more columns]
