# Supplementary material for: Preeclamptic programming unevenly perturbs inflammatory and renal vasodilatory outcomes of endotoxemia in rat offspring: modulation by losartan and pioglitazone
Source: Front Pharmacol. 2023 Apr 25;14:1140020. doi: 10.3389/fphar.2023.1140020 (PMC10166818; doi:10.3389/fphar.2023.1140020)
Supplement: Supplementary file 6 [file Table5.XLSX]

## Sheet: PERCENT FROM DELTA
Female offspring of control Mother											LPS Female Offspring of Control Mother								Female Offspring of LNAME Mother										LPS Female Offspring of LNAME Mother
	CFO.1	CFO2	CFO3	CFO4	CFO5	CFO6	CFO7	CFO8	CFO9		LPS CFO.1	LPS CFO2	LPS CFO3	LPS CFO4	LPS CFO5	LPS CFO6	LPS CFO 7	LPS CFO 8	FO1	FO2	FO3	FO4	FO5	FO6	FO7	FO8	FO9		LPS FO1	LPS FO2	LPS FO3	LPS FO4	LPS FO5	LPS FO6	LPS FO7	LPS FO8
Sys. B.P	123.8	119.29	99.35	114.74	123.23	122.16	129.61	97.145	Not Measured		103.11	107.77	109.03	95.43	126.113	89.945	120.587	83.84	131.21	113.965	126.48	142.543	128.75	122.135	116.82	123.89	116.275		115.88	114.99	137.558	103.06	98.221	83.843	116.347	115.32
H.R	354.9	406.4	322.5	371.8	321.11	355.987	336.519	386.745	Not Measured		384.33	380.9	398.44	377.325	397.934	440.135	375.671	378.32	333.4	311.233	315.33	342.05	350.5	314.73	376.67	323.3	315.213		390.56	379.36	376.65	343.95	380.109	378.32	361.365	317.66
ACH 0.01	-1.88476	4.79705	8.37054	7.78008	1.89238	0.130941	2.18097	13.2841	26.0609		13.05	2.73349	8.02875	4.86337		1.38421	18.7661	-11.7276	9.56658	8.41121	38.2153	5.48077	5.2691	5.47517	0.409854	2.72104	11.1724		2.3235	1.56915	11.1971		0.373047	5.20193	7.13368	15.06
ACH 0.03	2.15401	6.64207	12.5	18.361	40.6606	6.28519	2.00616	16.5004	31.7878		19.2554	7.28929	21.447	8.98685		6.63514	29.2343	-10.0164	13.0808	6.35514	47.8883	7.98077	13.8	8.60383	3.20484	8.09841	16.7836		11.0813	2.68998	14.8616		14.7968	7.94149	13.7921	13.0471
ACH 0.09	15.0781	14.7601	15.8482	24.3776	36.2001	7.96124	4.02989	18.9995	33.3936		23.3923	15.262	22.7375	5.38296		16.3409	53.5461	-1.36314	17.1808	21.3084	46.4578	12.8846	19.0691	8.79937	7.05537	11.6757	18.9772		12.8686	4.81955	21.1726		18.1449	11.8479	17.7785	25.2924
ACH 0.27	18.3091	19.9262	20.8705	34.6473	34.3329	10.8668	8.465	21.1229	35.7956		31.3652	22.3235	23.3841	14.6649		31.0665	36.965	0.499818	20.4998	28.5981	56.0627	18.9423	27.851	12.9057	8.70684	14.9762	21.2228		24.1734	5.71621	29.316		20.8896	15.6915	16.7781	23.9281
ACH 0.81	22.0786	26.5683	22.9911	40.8714	30.9284	11.3002	11.0436	24.5029	35.7037		33.6217	25.2847	22.3498	21.0802		22.5333	33.1205	9.0876	25.5759	32.8972	55.9264	23.9423	30.2346	8.21275	13.429	18.6346	22.1528		29.4459	6.50078	30.0692		22.5546	12.392	31.0636	22.2958
ACH 2.43	26.6559	28.0443	24.6652	55.3942	29.733	27.7098	13.3328	30.702	37.5959		36.1038	29.385	20.3637	22.4787		26.5446	19.2457	1.95383	23.2331	28.5981	58.4469	24.7115	31.2382	11.537	15.7249	20.2299	21.987		35.4781	7.17328	31.25		23.704	12.2769	32.9128	21.7191
ACH 7.29	28.2714	29.5203	33.9286	60.3734	29.3655	30.0629	16.7985	32.4121	38.3937		36.1414	31.2073	12.6495	24.7864		24.325	47.6879	8.2879	28.5045	35.1402	62.8747	30.9615	34.5001	11.7325	14.0851	25.4746	20.2015		27.7033	7.17328	29.7231		26.8827	15.4007	32.6135	25.8889
NECA 1.6	8.4799	9.11602	11.889	9.01639	6.30308	4.92424	6.27408	-1.63545	-13.8114		8.72914	16.4894	5.2773	18.2001		10.5576	52.1849	18.3855	9.62627	9.18635	13.413	7.19258	7.42532	7.28231	2.42767	1.99531	10.7343		3.82627	3.03293	7.83182	-1.24481	2.20686	9.46507	29.664	10.1744
NECA 3.1	9.10804	18.5083	19.2867	16.2568	10.3019	5.65152	4.16602	5.71402	-0.396064		18.8062	23.9362	11.1139	23.9208		15.8583	50.7729	22.6161	15.0057	27.0341	79.4157	11.1369	10.1882	15.8042	5.7673	5.07066	17.2517		12.6163	8.66551	4.74031	-2.6971	6.95506	-1.96118	37.7108	15.0222
NECA 6.25	10.3643	26.2431	22.9855	22.8142	12.6388	7.63636	5.14247	9.17085	5.53257		26.7651	30.8511	22.2799	25.9949		19.5482	56.1458	30.2195	18.9694	23.3596	-8.10093	16.3573	17.0955	19.8327	7.77484	12.2849	19.4025		15.8738	13.6482	30.7708	6.0166	5.13734	-3.80428	41.9295	17.1698
NECA 12.5	15.0754	27.9006	27.7411	27.1858	15.7609	11.1364	-10.6716	11.3312	8.5408		29.0757	36.1702	30.0593	28.2537		20.5157	72.3145	40.7234	25.1982	24.6719	-0.265604	18.5615	18.995	21.8469	10.0633	14.3826	19.7154		6.41158	13.6482	30.7708	13.4855	7.5306	10.3876	42.6675	20.0084
NECA 25	16.6457	32.3204	31.8362	30.7377	16.0952	12.1818	-1.1565	12.0697	10.7477		30.7445	34.0426	31.4147	29.6246		20.5851	59.7782	41.1769	31.7101	17.0604	26.5604	20.4176	22.2759	23.7062	14.6638	13.8439	22.1342		-2.32678	13.5399	31.5334	7.05394	9.87013	20.6616	44.6286	21.7109
NECA 50	18.5302	30.663	36.856	35.5191	18.9253	14.9848	4.4919	12.241	11.2786		32.7343	36.7021	36.4704	32.4341		17.6554	76.4053	42.911	33.4088	72.4409	40.9031	24.2459	26.593	25.4106	13.8755	16.062	24.4341		-1.6546	14.948	31.0387	8.29876	13.8729	25.7674	50.6881	25.239
NECA 100	22.6131	20.7182	39.2338	37.4317	23.7771	16.1667	2.09113	11.7544	11.2662		28.3697	43.0851	47.4962	36.6992		18.3954	74.0386	45.7943	38.5051	64.5669	40.6375	30.2784	31.9461	25.2557	24.2143	17.0078	26.6762		14.2709	16.3562	29.967	22.8216	12.5329	26.9226	46.3423	25.6856
	Female offspring of control Mother		LPS Female offspring of control Mother		Female Offspring of LNAME Mother		LPS Female Offspring of LNAME Mother
	Mean	SEM	Mean	SEM	Mean	SEM	Mean	SEM
Sys. B.P	116.166	4.1859	104.478	5.14088	124.674	2.97178	110.652	5.59846
H.R	356.995	10.73	391.632	7.61073	331.381	7.26681	365.997	8.54651
ACH 0.01	6.95691	2.85182	5.29977	3.65439	9.63571	3.74022	6.12262	2.04544
ACH 0.03	15.2108	4.47114	11.8331	4.83904	13.9773	4.46001	11.1729	1.68694
ACH 0.09	18.9609	3.57688	19.3284	6.63157	18.1565	3.8979	15.9892	2.54911
ACH 0.27	22.704	3.38507	22.8956	4.64535	23.3073	4.63022	19.499	2.8935
ACH 0.81	25.1098	3.33177	23.8683	3.13608	25.6673	4.57648	22.046	3.57112
ACH 2.43	30.4259	3.7786	22.2965	4.04096	26.1896	4.50329	23.502	4.04696
ACH 7.29	33.2363	3.90494	26.4408	5.10649	29.275	5.04056	23.6265	3.41094
NECA 1.6	4.50621	2.61319	18.5463	5.9205	7.69813	1.22822	8.11955	3.3733
NECA 3.1	9.84413	2.29081	23.8606	4.82527	20.7416	7.66044	10.1315	4.51747
NECA 6.25	13.6142	2.72851	30.2578	4.57545	14.1084	3.16378	15.8427	5.18774
NECA 12.5	14.8889	4.09415	36.7303	6.40007	17.0188	2.67815	18.1138	4.4655
NECA 25	17.942	3.82387	35.3381	4.67994	21.3747	1.90692	18.334	5.229
NECA 50	20.3878	3.80524	39.3304	6.8371	30.8193	5.86505	21.0248	5.64552
NECA 100	20.5614	4.03503	41.9826	6.62483	33.232	4.60381	24.3624	3.85237

## Sheet: AUC, not used
Female offspring of control Mother										LPS Female Offspring of Control Mother										Female Offspring of LNAME Mother									LPS Female Offspring of LNAME Mother
	CFO.1	CFO2	CFO3	CFO4	CFO5	CFO6	CFO7	CFO8	CFO9	LPS CFO.1	LPS CFO2	LPS CFO3	LPS CFO4	LPS CFO5	LPS CFO6	LPS CFO 7	LPS CFO 8			FO1	FO2	FO3	FO4	FO5	FO6	FO7	FO8	FO9	LPS FO1	LPS FO2	LPS FO3	LPS FO4	LPS FO5	LPS FO6	LPS FO7	LPS FO8
ACH AUC	187.4	200.5	197.2	386.5	219.4	180.2	99.57	215.4	272.1	256.1	208.5	132.9	162.2		182.9	235.1	37.08			182.2	226.8	430.6	189.9	230.6	80.86	103.8	154.7	155	224.8	50.43	219.7		176.8	98.03	228.2	169.7
NECA AUC	1790	2709	3382	3251	1842	1352	336.2	1141	1022	2962	3644	3560	3145	7832	1837	6936	4116			3178	5061	3257	2331	2501	2369	1547	1493	2322		1438	2954	1170	1131	2134	4603	2307
	Female offspring of control Mother		LPS Female Offspring of Control Mother		Female Offspring of LNAME Mother		LPS Female Offspring of LNAME Mother
	Mean	SEM	Mean	SEM	Mean	SEM	Mean	SEM
ACH AUC	217.586	25.9422	173.54	27.7391	194.94	33.8594	166.809	25.9634
NECA AUC	1869.47	349.122	4254	727.14	2673.22	359.804	2248.14	466.16

## Sheet: AUC log nmole
Female offspring of control Mother										LPS Female Offspring of Control Mother										Female Offspring of LNAME Mother									LPS Female Offspring of LNAME Mother
	CFO.1	CFO2	CFO3	CFO4	CFO5	CFO6	CFO7	CFO8	CFO9	LPS CFO.1	LPS CFO2	LPS CFO3	LPS CFO4	LPS CFO5	LPS CFO6	LPS CFO 7	LPS CFO 8			FO1	FO2	FO3	FO4	FO5	FO6	FO7	FO8	FO9	LPS FO1	LPS FO2	LPS FO3	LPS FO4	LPS FO5	LPS FO6	LPS FO7	LPS FO8
ACH AUC	46.93	53.96	56.31	99.11	89.45	37.8	23.07	64.25	98.53	80.32	55.58	57.55	41.71		55.33	97.98	15.54			56.59	66.58	150.5	50.89	67.79	27.99	26.42	41.85	55.73	61.1	14.92	70.2		54.25	33.61	63.07	60.48
NECA AUC	25.58	45.21	49.31	46.78	26.65	18.65	7.596	16.83	14.56	47.06	57.46	47.42	50.27	117.5	32.59	113.4	62.95			44.55	60.48	52.06	32.87	34.5	36.89	19.67	21.4	36.49	13.41	22.28	44.45	14.35	15.23	22.94	76.63	35.13
	Female offspring of control Mother		LPS Female Offspring of Control Mother		Female Offspring of LNAME Mother		LPS Female Offspring of LNAME Mother
	Mean	SEM	Mean	SEM	Mean	SEM	Mean	SEM
ACH AUC	63.2678	9.03773	57.7157	9.97308	60.4822	12.2965	51.09	7.43366
NECA AUC	27.9073	5.16363	66.0813	11.2192	37.6567	4.40723	30.5525	7.62372

## Sheet: Normalized 
Female offspring of control Mother												LPS Female offspring of control Mother											Female Offspring of LNAME Mother										LPS Female Offspring of LNAME Mother
	CFO.1	CFO2	CFO3	CFO4	CFO5	CFO6	CFO7	CFO8	CFO9			LPS CFO.1	LPS CFO2	LPS CFO3	LPS CFO4	LPS CFO5	LPS CFO6	LPS CFO 7	LPS CFO 8				FO1	FO2	FO3	FO4	FO5	FO6	FO7	FO8	FO9	LPS FO2	LPS FO1	LPS FO2	LPS FO3	LPS FO4	LPS FO5	LPS FO6	LPS FO7	LPS FO8
ACH Emax	28.2714	29.5203	33.9286		29.3655	30.0629	16.7985	32.4121	38.3937			36.1414	31.2073	12.6495	24.7864	0	24.325	47.6879	8.2879				28.5045	35.1402	62.8747	30.9615	34.5001	11.7325	14.0851	25.4746	20.2015		27.7033	7.17328	29.7231	0	26.8827	15.4007	32.6135	25.8889
ACH EC50	0.1174	0.1598	0.4181	0.2619	0.01736			0.3462	0.06379			0.09575	0.1364	0.02367	0.309	0.0774	0.08232		0.1453				0.1812	0.1078	0.138	0.2829	0.09665	0.1239	0.1589	0.2188	0.03898		0.1548	0.08839	0.08528	0.09392	0.04952	0.06284	0.1819	0.06643
ACh Hill slope	0.9973	1.173	0.6608	0.8101	24.84	0.8233	0.9847	0.8437	0.8585			1.158	1.004	8.185	1.436	1.392	1.589	0.1621	0.9856				0.8087	1.473	0.7144	0.8497	0.988	0.4915	0.953	0.7031	1.44		0.9065	1.173	1.639	1.85	0.8776	1.406	0.9427	9.93
NECA Emax	22.6131	20.7182	39.2338	37.4317	23.7771	16.1667	2.09113	11.7544	11.2662			28.3697	43.0851	47.4962	36.6992		18.3954	74.0386	45.7943				38.5051	64.5669	40.6375	30.2784	31.9461	25.2557	24.2143	17.0078	26.6762		14.2709	16.3562	29.967	22.8216	12.5329	26.9226	46.3423	25.6856
NECA EC50	18.52	4.178	9.208	7.828	13.33	13.16	0	3.368	3.422			4.002	7.678	12.06	10.87	14.72	3.078	12.84	7.153				11.08	30.16		13.78	13.74	4.2	22.1	5.284	7.504		16.14	4.043	~ 5.236	22.04	11.59	14.16	6.883	7.828
NECA Hill slope	1.399	2.105	1.259	1.341	1.005	1.539	9.089e-07	2.755	2.558			2.257	1.072	1.111	0.9829	1.058	4.405	1.327	1.962				1.347	10.38	0.1007	1.054	1.167	1.82	1.055	2.103	1.017		-0.1913	1.958	~ 19.97	0.8612	1.135	2.688	1.05	1.295
	Female offspring of control Mother		LPS Female offspring of control Mother		Female Offspring of LNAME Mother		LPS Female Offspring of LNAME Mother
	Mean	SEM	Mean	SEM	Mean	SEM	Mean	SEM
ACH Emax	29.8441	2.19341	23.1357	5.52095	29.275	5.04056	20.6732	4.17707
ACH EC50	0.197793	0.0562919	0.124263	0.0343667	0.149681	0.0239285	0.097885	0.0164313
Hill slope	3.5546	2.66111	1.98896	0.898588	0.935711	0.109922	2.3406	1.09152
NECA Emax	20.5614	4.03503	41.9826	6.62483	33.232	4.60381	24.3624	3.85237
NECA EC50	8.11267	2.00035	9.05013	1.4971	13.481	3.12664	11.812	2.33723
NECA Hill slope	1.55122	0.279556	1.77186	0.41104	2.22708	1.03605	1.25656	0.339908

## Sheet: Control Female offspring 
CFO.1 (28/5/2019)							CFO.2 (10/6/2019)							CFO3 (13/6/2019							CFO4 (18/2/2019)							CFO5 (28/6/2019)							CFO6 (1/7/2019)							CFO 7 (1/7/2019)							C.FO8 (1/7/2019)
sex	Female						sex	Female						sex	Female						sex	Female						sex	Female						sex	Female						sex	female						sex
weight	240						weight	210						weight	166						weight	200						weight	205						weight	205						weight	193						weight
B.P measurment after LPS	Systolic B.P	123.8					B.P measurment after LPS	Systolic B.P	119.29					B.P measurment after LPS	Systolic B.P	99.35					B.P measurment after LPS	Systolic B.P	114.74					B.P measurment after LPS	Systolic B.P	123.23					B.P measurment after LPS	Systolic B.P	122.16					B.P measurment after LPS	Systolic B.P	129.61					B.P measurment after LPS
	Heart Rate	354.9						Heart Rate	406.4						Heart Rate	322.5						Heart Rate	371.8						Heart Rate	321.11						Heart Rate	355.987						Heart Rate	336.519
Blood Sample							Blood Sample							Blood Sample							Blood Sample							Blood Sample							Blood Sample							Blood Sample							Blood Sample
Tissue isolation for IHC							Tissue isolation for IHC							Tissue isolation for IHC							Tissue isolation for IHC							Tissue isolation for IHC							Tissue isolation for IHC							Tissue isolation for IHC							Tissue isolation for IHC
Isolated Perfused Kidney Exiperiment	Baseline Pressure	95.36					Isolated Perfused Kidney Exiperiment	Baseline Pressure	121					Isolated Perfused Kidney Exiperiment	Baseline Pressure	110.9					Isolated Perfused Kidney Exiperiment	Baseline Pressure	113.2					Isolated Perfused Kidney Exiperiment	Baseline Pressure	111.21					Isolated Perfused Kidney Exiperiment	Baseline Pressure	106.13					Isolated Perfused Kidney Exiperiment	Baseline Pressure	75.658					Isolated Perfused Kidney Exiperiment
	PHE Conc.							PHE Conc.							PHE Conc.							PHE Conc.							PHE Conc.							PHE Conc.							PHE Conc.
	ACH Dose Response Curve	Pressure before ACH	132.5					ACH Dose Response Curve	Pressure before ACH	175.2					ACH Dose Response Curve	Pressure before ACH	200.5					ACH Dose Response Curve	Pressure before ACH	209.6					ACH Dose Response Curve	Pressure before ACH	217.32					ACH Dose Response Curve	Pressure before ACH	182.5					ACH Dose Response Curve	Pressure before ACH	183.775
		Delta	37.14	difference in mmhg	% from Delta	% from Max			Delta	54.2	difference in mmhg	% from Delta	% from Max			Delta	89.6	difference in mmhg	% from Delta	% from Max			Delta	96.4	difference in mmhg	% from Delta	% from Max			Delta	106.11	difference in mmhg	% from Delta	% from Max			Delta	76.37	difference in mmhg	% from Delta	% from Max			Delta	108.117	difference in mmhg	% from Delta	% from Max
		ACH 0.01 nmole	133.2	-0.7	-1.88476	-6.66667			ACH 0.01 nmole	172.6	2.6	4.79705	16.25			ACH 0.01 nmole	193	7.5	8.37054	24.6711			ACH 0.01 nmole	202.1	7.5	7.78008	12.8866			ACH 0.01 nmole	215.311	2.008	1.89238	6.44424			ACH 0.01 nmole	182.4	0.1	0.130941	0.435559			ACH 0.01 nmole	181.417	2.358	2.18097	12.9832
		ACH 0.03 nmole	131.7	0.8	2.15401	7.61905			ACH 0.03 nmole	171.6	3.6	6.64207	22.5			ACH 0.03 nmole	189.3	11.2	12.5	36.8421			ACH 0.03 nmole	191.9	17.7	18.361	30.4124			ACH 0.03 nmole	174.175	43.1448	40.6606	138.464			ACH 0.03 nmole	177.7	4.8	6.28519	20.9068			ACH 0.03 nmole	181.606	2.169	2.00616	11.9425
		ACH 0.09 nmole	126.9	5.6	15.0781	53.3333			ACH 0.09 nmole	167.2	8	14.7601	50			ACH 0.09 nmole	186.3	14.2	15.8482	46.7105			ACH 0.09 nmole	186.1	23.5	24.3776	40.378			ACH 0.09 nmole	178.908	38.4117	36.2001	123.274			ACH 0.09 nmole	176.42	6.08	7.96124	26.482			ACH 0.09 nmole	179.418	4.357	4.02989	23.9896
		ACH 0.27 nmole	125.7	6.8	18.3091	64.7619			ACH 0.27 nmole	164.4	10.8	19.9262	67.5			ACH 0.27 nmole	181.8	18.7	20.8705	61.5132			ACH 0.27 nmole	176.2	33.4	34.6473	57.3883			ACH 0.27 nmole	180.889	36.4305	34.3329	116.916			ACH 0.27 nmole	174.201	8.299	10.8668	36.147			ACH 0.27 nmole	174.623	9.1521	8.465	50.3915
		ACH 0.81 nmole	124.3	8.2	22.0786	78.0952			ACH 0.81 nmole	160.8	14.4	26.5683	90			ACH 0.81 nmole	179.9	20.6	22.9911	67.7632			ACH 0.81 nmole	170.2	39.4	40.8714	67.6976			ACH 0.81 nmole	184.501	32.818	30.9284	105.322			ACH 0.81 nmole	173.87	8.63	11.3002	37.5887			ACH 0.81 nmole	171.835	11.94	11.0436	65.7417
		ACH 2.43 nmole	122.6	9.9	26.6559	94.2857			ACH 2.43 nmole	160	15.2	28.0443	95			ACH 2.43 nmole	178.4	22.1	24.6652	72.6974			ACH 2.43 nmole	156.2	53.4	55.3942	91.7526			ACH 2.43 nmole	185.77	31.5495	29.733	101.251			ACH 2.43 nmole	161.338	21.162	27.7098	92.173			ACH 2.43 nmole	169.36	14.415	13.3328	79.369
		ACH 7.29 nmole	122	10.5	28.2714	100			ACH 7.29 nmole	159.2	16	29.5203	100			ACH 7.29 nmole	170.1	30.4	33.9286	100			ACH 7.29 nmole	151.4	58.2	60.3734	100			ACH 7.29 nmole	186.16	31.1596	29.3655	100			ACH 7.29 nmole	159.541	22.959	30.0629	100			ACH 7.29 nmole	165.613	18.162	16.7985	100
	NECA Dose Response Curve	Pressure before NECA	127.2					NECA Dose Response Curve	Pressure before NECA	157.2					NECA Dose Response Curve	Pressure before NECA	186.6					NECA Dose Response Curve	Pressure before NECA	186.4					NECA Dose Response Curve	Pressure before NECA	218.592					NECA Dose Response Curve	Pressure before NECA	172.13					NECA Dose Response Curve	Pressure before NECA	133.531
		Delta	31.84	difference in mmhg	% from Delta	% from Max			Delta	36.2	difference in mmhg	% from Delta	% from Max			Delta	75.7	difference in mmhg	% from Delta	% from Max			Delta	73.2	difference in mmhg	% from Delta	% from Max			Delta	107.382	difference in mmhg	% from Delta	% from Max			Delta	66	difference in mmhg	% from Delta	% from Max			Delta	57.873	difference in mmhg	% from Delta	% from Max
		NECA 1.6 nmole	124.5	2.7	8.4799	37.5			NECA 1.6 nmole	153.9	3.3	9.11602	44			NECA 1.6 nmole	177.6	9	11.889	30.303			NECA 1.6 nmole	179.8	6.6	9.01639	24.0876			NECA 1.6 nmole	211.824	6.7684	6.30308	26.5091			NECA 1.6 nmole	168.88	3.25	4.92424	30.4592			NECA 1.6 nmole	129.9	3.631	6.27408	300.033
		NECA 3.1 nmole	124.3	2.9	9.10804	40.2778			NECA 3.1 nmole	150.5	6.7	18.5083	89.3333			NECA 3.1 nmole	172	14.6	19.2867	49.1582			NECA 3.1 nmole	174.5	11.9	16.2568	43.4307			NECA 3.1 nmole	207.53	11.0624	10.3019	43.3269			NECA 3.1 nmole	168.4	3.73	5.65152	34.9578			NECA 3.1 nmole	131.12	2.411	4.16602	199.223
		NECA 6.25 nmole	123.9	3.3	10.3643	45.8333			NECA 6.25 nmole	147.7	9.5	26.2431	126.667			NECA 6.25 nmole	169.2	17.4	22.9855	58.5859			NECA 6.25 nmole	169.7	16.7	22.8142	60.9489			NECA 6.25 nmole	205.021	13.5718	12.6388	53.1552			NECA 6.25 nmole	167.09	5.04	7.63636	47.2352			NECA 6.25 nmole	130.555	2.9761	5.14247	245.918
		NECA 12.5 nmole	122.4	4.8	15.0754	66.6667			NECA 12.5 nmole	147.1	10.1	27.9006	134.667			NECA 12.5 nmole	165.6	21	27.7411	70.7071			NECA 12.5 nmole	166.5	19.9	27.1858	72.6277			NECA 12.5 nmole	201.668	16.9244	15.7609	66.286			NECA 12.5 nmole	164.78	7.35	11.1364	68.8847			NECA 12.5 nmole	139.707	-6.176	-10.6716	-510.329
		NECA 25 nmole	121.9	5.3	16.6457	73.6111			NECA 25 nmole	145.5	11.7	32.3204	156			NECA 25 nmole	162.5	24.1	31.8362	81.1448			NECA 25 nmole	163.9	22.5	30.7377	82.1168			NECA 25 nmole	201.309	17.2834	16.0952	67.692			NECA 25 nmole	164.09	8.04	12.1818	75.3515			NECA 25 nmole	134.2	-0.6693	-1.1565	-55.3049
		NECA 50 nmole	121.3	5.9	18.5302	81.9444			NECA 50 nmole	146.1	11.1	30.663	148			NECA 50 nmole	158.7	27.9	36.856	93.9394			NECA 50 nmole	160.4	26	35.5191	94.8905			NECA 50 nmole	198.27	20.3224	18.9253	79.5946			NECA 50 nmole	162.24	9.89	14.9848	92.6898			NECA 50 nmole	130.931	2.5996	4.4919	214.807
		NECA 100 nmole	120	7.2	22.6131	100			NECA 100 nmole	149.7	7.5	20.7182	100			NECA 100 nmole	156.9	29.7	39.2338	100			NECA 100 nmole	159	27.4	37.4317	100			NECA 100 nmole	193.06	25.5324	23.7771	100			NECA 100 nmole	161.46	10.67	16.1667	100			NECA 100 nmole	132.321	1.2102	2.09113	100
Notes	None						Notes	None						Notes	None						Notes	None						Notes	None						Notes	None						Notes	None						Notes
		Mean of absolute values	SEM	Mean of % from delta	SEM	Mean of % from Max	SEM
B.P measurment	Heart rate	356.995	10.73	NA	NA	NA	NA
	Systolic Blood pressure	116.166	4.1859	NA	NA	NA	NA
Baseline		105.422	8.86122	NA	NA	NA	NA
Delta before ACH		91.7736	10.7876	NA	NA	NA	NA
ACH 0.01 nmole		8.23227	4.01941	6.95691	2.85182	19.5408	7.58666
ACH 0.03 nmole		16.4513	5.7299	15.2108	4.47114	44.7099	13.9713
ACH 0.09 nmole		18.8839	5.22037	18.9609	3.57688	56.6403	10.3802
ACH 0.27 nmole		22.1411	5.19525	22.704	3.38507	68.1134	7.92976
ACH 0.81 nmole		23.9316	5.03291	25.1098	3.33177	75.6445	6.52498
ACH 2.43 nmole		28.5444	5.46573	30.4259	3.7786	91.0194	3.04108
ACH 7.29 nmole		31.0721	5.58521	33.2363	3.90494	100	0
Delta before NECA		75.1669	10.7683	NA	NA	NA	NA
NECA 1.6 nmole		1.746	2.65813	4.50621	2.61319	39.5986	36.818
NECA 3.1 nmole		6.49104	1.67883	9.84413	2.29081	60.5338	19.0362
NECA 6.25 nmole		9.41154	1.81525	13.6142	2.72851	85.0523	21.8003
NECA 12.5 nmole		10.683	2.79142	14.8889	4.09415	15.7465	66.1686
NECA 25 nmole		12.6771	2.64949	17.942	3.82387	75.41	18.5835
NECA 50 nmole		14.49	2.88692	20.3878	3.80524	112.235	14.4402
NECA 100 nmole		15.0461	3.37184	20.5614	4.03503	100	0
[truncated: 6 more columns]

## Sheet: LPS Control Female offspring 
LPS CFO.1 (11/6/2019)							LPS CFO.2 (13/6/2019)							LPS CFO3 (7/7/2019							LPS CFO4 (7/7/2019)							LPS CFO5 (7/7/2019)							LPS CFO 6 (8/7/2019)							LPS CFO7 (8/7/2019)							LPS CFO 8 (8/7/2019)
sex	Female						sex	Female						sex	Female						sex	Female						sex	female						sex	Female						sex	female						sex
weight	202						weight	200						weight	180						weight	190						weight	200						weight	200						weight	240						weight
B.P measurment after LPS	Systolic B.P	103.11					B.P measurment after LPS	Systolic B.P	107.77					B.P measurment after LPS	Systolic B.P	109.03					B.P measurment after LPS	Systolic B.P	95.43					B.P measurment after LPS	Systolic B.P	126.113					B.P measurment after LPS	Systolic B.P	89.945					B.P measurment after LPS	Systolic B.P	120.587					B.P measurment after LPS
	Heart Rate	384.33						Heart Rate	380.9						Heart Rate	398.44						Heart Rate	377.325						Heart Rate	397.934						Heart Rate	440.135						Heart Rate	375.671
Blood Sample							Blood Sample							Blood Sample							Blood Sample							Blood Sample							Blood Sample							Blood Sample							Blood Sample
Tissue isolation for IHC							Tissue isolation for IHC							Tissue isolation for IHC							Tissue isolation for IHC							Tissue isolation for IHC							Tissue isolation for IHC							Tissue isolation for IHC							Tissue isolation for IHC
Isolated Perfused Kidney Exiperiment	Baseline Pressure	69.51					Isolated Perfused Kidney Exiperiment	Baseline Pressure	136.8					Isolated Perfused Kidney Exiperiment	Baseline Pressure	109.92					Isolated Perfused Kidney Exiperiment	Baseline Pressure	80.964					Isolated Perfused Kidney Exiperiment	Baseline Pressure	123.76					Isolated Perfused Kidney Exiperiment	Baseline Pressure	70.8					Isolated Perfused Kidney Exiperiment	Baseline Pressure	102.724					Isolated Perfused Kidney Exiperiment
	PHE Conc.							PHE Conc.							PHE Conc.							PHE Conc.							PHE Conc.							PHE Conc.							PHE Conc.
	ACH Dose Response Curve	Pressure before ACH	96.1					ACH Dose Response Curve	Pressure before ACH	180.7					ACH Dose Response Curve	Pressure before ACH	181.986					ACH Dose Response Curve	Pressure before ACH	236.124					ACH Dose Response Curve	Pressure before ACH	269.84					ACH Dose Response Curve	Pressure before ACH	100.319					ACH Dose Response Curve	Pressure before ACH	186.119
		Delta	26.59	difference in mmhg	% from Delta	% from Max			Delta	43.9	difference in mmhg	% from Delta	% from Max			Delta	72.066	difference in mmhg	% from Delta	% from Max			Delta	155.16	difference in mmhg	% from Delta	% from Max			Delta	146.08	difference in mmhg	% from Delta	% from Max			Delta	29.5186	difference in mmhg	% from Delta	% from Max			Delta	83.3951	difference in mmhg	% from Delta	% from Max
		ACH 0.01 nmole	92.63	3.47	13.05	36.1082			ACH 0.01 nmole	179.5	1.2	2.73349	8.75912			ACH 0.01 nmole	176.2	5.786	8.02875	63.4708			ACH 0.01 nmole	228.578	7.546	4.86337	19.6211			ACH 0.01 nmole	204.88	64.96	44.4688	59.9888			ACH 0.01 nmole	99.91	0.4086	1.38421	5.69049			ACH 0.01 nmole	170.469	15.65	18.7661	39.3519
		ACH 0.03 nmole	90.98	5.12	19.2554	53.2778			ACH 0.03 nmole	177.5	3.2	7.28929	23.3577			ACH 0.03 nmole	166.53	15.456	21.447	169.548			ACH 0.03 nmole	222.18	13.944	8.98685	36.2572			ACH 0.03 nmole	194.505	75.335	51.5711	69.5698			ACH 0.03 nmole	98.36	1.9586	6.63514	27.277			ACH 0.03 nmole	161.739	24.38	29.2343	61.3034
		ACH 0.09 nmole	89.88	6.22	23.3923	64.7242			ACH 0.09 nmole	174	6.7	15.262	48.9051			ACH 0.09 nmole	165.6	16.386	22.7375	179.75			ACH 0.09 nmole	227.772	8.3522	5.38296	21.7174			ACH 0.09 nmole	179.795	90.0447	61.6407	83.1538			ACH 0.09 nmole	95.495	4.8236	16.3409	67.1773			ACH 0.09 nmole	141.464	44.6548	53.5461	112.284
		ACH 0.27 nmole	87.76	8.34	31.3652	86.7846			ACH 0.27 nmole	170.9	9.8	22.3235	71.5328			ACH 0.27 nmole	165.134	16.852	23.3841	184.862			ACH 0.27 nmole	213.37	22.754	14.6649	59.1649			ACH 0.27 nmole	168.27	101.57	69.5304	93.7971			ACH 0.27 nmole	91.1482	9.1704	31.0665	127.714			ACH 0.27 nmole	155.292	30.827	36.965	77.5144
		ACH 0.81 nmole	87.16	8.94	33.6217	93.0281			ACH 0.81 nmole	169.6	11.1	25.2847	81.0219			ACH 0.81 nmole	165.879	16.1066	22.3498	176.685			ACH 0.81 nmole	203.416	32.708	21.0802	85.0473			ACH 0.81 nmole	160.19	109.65	75.0616	101.259			ACH 0.81 nmole	93.6671	6.6515	22.5333	92.6341			ACH 0.81 nmole	158.498	27.6209	33.1205	69.4526
		ACH 2.43 nmole	86.5	9.6	36.1038	99.8959			ACH 2.43 nmole	167.8	12.9	29.385	94.1606			ACH 2.43 nmole	167.311	14.6753	20.3637	160.984			ACH 2.43 nmole	201.246	34.878	22.4787	90.6897			ACH 2.43 nmole	161.517	108.323	74.153	100.033			ACH 2.43 nmole	92.483	7.8356	26.5446	109.125			ACH 2.43 nmole	170.069	16.05	19.2457	40.3577
		ACH 7.29 nmole	86.49	9.61	36.1414	100			ACH 7.29 nmole	167	13.7	31.2073	100			ACH 7.29 nmole	172.87	9.116	12.6495	100			ACH 7.29 nmole	197.665	38.4586	24.7864	100			ACH 7.29 nmole	161.553	108.287	74.1285	100			ACH 7.29 nmole	93.1382	7.1804	24.325	100			ACH 7.29 nmole	146.35	39.7694	47.6879	100
	NECA Dose Response Curve	Pressure before NECA	85.09					NECA Dose Response Curve	Pressure before NECA	155.6					NECA Dose Response Curve	Pressure before NECA	193.701					NECA Dose Response Curve	Pressure before NECA	186.892					NECA Dose Response Curve	Pressure before NECA	183.506					NECA Dose Response Curve	Pressure before NECA	109.663					NECA Dose Response Curve	Pressure before NECA	174.715
		Delta	15.58	difference in mmhg	% from Delta	% from Max			Delta	18.8	difference in mmhg	% from Delta	% from Max			Delta	83.7814	difference in mmhg	% from Delta	% from Max			Delta	105.928	difference in mmhg	% from Delta	% from Max			Delta	59.7465	difference in mmhg	% from Delta	% from Max			Delta	38.863	difference in mmhg	% from Delta	% from Max			Delta	71.9911	difference in mmhg	% from Delta	% from Max
		NECA 1.6 nmole	83.73	1.36	8.72914	30.7692			NECA 1.6 nmole	152.5	3.1	16.4894	38.2716			NECA 1.6 nmole	189.28	4.4214	5.2773	11.111			NECA 1.6 nmole	167.613	19.279	18.2001	49.5927			NECA 1.6 nmole	161.159	22.3478	37.4044	38.7413			NECA 1.6 nmole	105.56	4.103	10.5576	57.3926			NECA 1.6 nmole	137.147	37.5685	52.1849	70.4834
		NECA 3.1 nmole	82.16	2.93	18.8062	66.2896			NECA 3.1 nmole	151.1	4.5	23.9362	55.5556			NECA 3.1 nmole	184.39	9.3114	11.1139	23.3996			NECA 3.1 nmole	161.553	25.3388	23.9208	65.1807			NECA 3.1 nmole	153.485	30.0212	50.2476	52.0436			NECA 3.1 nmole	103.5	6.163	15.8583	86.2079			NECA 3.1 nmole	138.163	36.552	50.7729	68.5763
		NECA 6.25 nmole	80.92	4.17	26.7651	94.3439			NECA 6.25 nmole	149.8	5.8	30.8511	71.6049			NECA 6.25 nmole	175.035	18.6664	22.2799	46.9088			NECA 6.25 nmole	159.356	27.5359	25.9949	70.8324			NECA 6.25 nmole	149.389	34.1178	57.1043	59.1453			NECA 6.25 nmole	102.066	7.597	19.5482	106.267			NECA 6.25 nmole	134.295	40.42	56.1458	75.8332
		NECA 12.5 nmole	80.56	4.53	29.0757	102.489			NECA 12.5 nmole	148.8	6.8	36.1702	83.9506			NECA 12.5 nmole	168.517	25.1841	30.0593	63.2878			NECA 12.5 nmole	156.963	29.9285	28.2537	76.9871			NECA 12.5 nmole	144.063	39.4435	66.0181	68.3778			NECA 12.5 nmole	101.69	7.973	20.5157	111.526			NECA 12.5 nmole	122.655	52.06	72.3145	97.6713
		NECA 25 nmole	80.3	4.79	30.7445	108.371			NECA 25 nmole	149.2	6.4	34.0426	79.0123			NECA 25 nmole	167.382	26.3197	31.4147	66.1415			NECA 25 nmole	155.511	31.3807	29.6246	80.7227			NECA 25 nmole	142.531	40.9754	68.5821	71.0334			NECA 25 nmole	101.663	8	20.5851	111.904			NECA 25 nmole	131.68	43.035	59.7782	80.7393
		NECA 50 nmole	79.99	5.1	32.7343	115.385			NECA 50 nmole	148.7	6.9	36.7021	85.1852			NECA 50 nmole	163.146	30.5554	36.4704	76.7859			NECA 50 nmole	152.535	34.3568	32.4341	88.3783			NECA 50 nmole	134.123	49.3839	82.6557	85.61			NECA 50 nmole	102.802	6.8614	17.6554	95.9771			NECA 50 nmole	119.71	55.005	76.4053	103.197
		NECA 100 nmole	80.67	4.42	28.3697	100			NECA 100 nmole	147.5	8.1	43.0851	100			NECA 100 nmole	153.908	39.793	47.4962	100			NECA 100 nmole	148.017	38.8747	36.6992	100			NECA 100 nmole	125.822	57.6847	96.5491	100			NECA 100 nmole	102.514	7.149	18.3954	100			NECA 100 nmole	121.414	53.3012	74.0386	100
Notes	None						Notes	None						Notes	None						Notes	None						Notes	None						Notes	None						Notes	None						Notes
		Mean of absolute values	SEM	Mean of % from delta	SEM	Mean of % from Max	SEM
B.P measurment	Heart rate	391.632	7.61073	NA	NA	NA	NA
	Systolic Blood pressure	104.478	5.14088	NA	NA	NA	NA
Baseline		101.617	8.95342	NA	NA	NA	NA
Delta before ACH		72.3397	18.7502	NA	NA	NA	NA
ACH 0.01 nmole		12.0549	7.80668	10.1959	5.82992	11.436	23.1263
ACH 0.03 nmole		17.1486	8.85963	16.8003	6.4989	39.967	28.2256
ACH 0.09 nmole		22.1102	10.8861	24.6174	7.80751	70.1581	20.8271
ACH 0.27 nmole		24.9279	11.4541	28.7249	7.08278	88.4251	18.3831
ACH 0.81 nmole		26.8471	12.3928	30.2674	6.95166	101.097	11.6385
ACH 2.43 nmole		25.5864	12.3245	28.7785	7.36642	89.8525	14.9388
ACH 7.29 nmole		28.4932	12.4713	32.4017	7.42228	100	0
Delta before NECA		55.8957	11.0663	NA	NA	NA	NA
NECA 1.6 nmole		12.7285	4.48671	20.9035	5.64322	42.0637	6.28783
NECA 3.1 nmole		15.8355	4.56623	27.159	5.32369	58.3299	6.4639
NECA 6.25 nmole		19.2706	4.80666	33.6136	5.19254	73.8656	6.67184
NECA 12.5 nmole		23.4111	5.97367	40.3913	6.64254	86.652	5.94118
NECA 25 nmole		22.8136	5.41096	39.4936	5.8047	85.9802	5.8394
NECA 50 nmole		26.3351	6.8892	44.746	8.02427	93.0277	4.25595
NECA 100 nmole		29.1692	7.5241	48.8034	8.91289	100	0
[truncated: 3 more columns]

## Sheet: Female offspring LName Mother
FO.1 (16/5/2019)							FO2 (26/5/2019)							FO3 (26/5/2019							FO4 (28/5/2019)							FO.5 (11/6/2019)							FO6 (17/6/2019)							FO7 (28/6/2019)							Fo 8 (30/6/2019)
sex	Female						sex	Female						sex	Female						sex	Female						sex	Female						sex	Female						sex	female						sex
weight	178						weight	214						weight	250						weight	179						weight	202						weight	215						weight	187						weight
B.P measurment after LPS	Systolic B.P	131.21					B.P measurment after LPS	Systolic B.P	113.965					B.P measurment after LPS	Systolic B.P	126.48					B.P measurment after LPS	Systolic B.P	142.543					B.P measurment after LPS	Systolic B.P	128.75					B.P measurment after LPS	Systolic B.P	122.135					B.P measurment after LPS	Systolic B.P	116.82					B.P measurment after LPS
	Heart Rate	333.4						Heart Rate	311.233						Heart Rate	315.33						Heart Rate	342.05						Heart Rate	350.5						Heart Rate	314.73						Heart Rate	376.67
Blood Sample							Blood Sample							Blood Sample							Blood Sample							Blood Sample							Blood Sample							Blood Sample							Blood Sample
Tissue isolation for IHC							Tissue isolation for IHC							Tissue isolation for IHC							Tissue isolation for IHC							Tissue isolation for IHC							Tissue isolation for IHC							Tissue isolation for IHC							Tissue isolation for IHC
Isolated Perfused Kidney Exiperiment	Baseline Pressure	86.48					Isolated Perfused Kidney Exiperiment	Baseline Pressure	96					Isolated Perfused Kidney Exiperiment	Baseline Pressure	65.49					Isolated Perfused Kidney Exiperiment	Baseline Pressure	74.9					Isolated Perfused Kidney Exiperiment	Baseline Pressure	80.79					Isolated Perfused Kidney Exiperiment	Baseline Pressure	79.06					Isolated Perfused Kidney Exiperiment	Baseline Pressure	90.17					Isolated Perfused Kidney Exiperiment
	PHE Conc.							PHE Conc.							PHE Conc.							PHE Conc.							PHE Conc.							PHE Conc.							PHE Conc.
	ACH Dose Response Curve	Pressure before ACH	137.7					ACH Dose Response Curve	Pressure before ACH	149.5					ACH Dose Response Curve	Pressure before ACH	80.17					ACH Dose Response Curve	Pressure before ACH	178.9					ACH Dose Response Curve	Pressure before ACH	160.5					ACH Dose Response Curve	Pressure before ACH	130.2					ACH Dose Response Curve	Pressure before ACH	162.342
		Delta	51.22	difference in mmhg	% from Delta	% from Max			Delta	53.5	difference in mmhg	% from Delta	% from Max			Delta	14.68	difference in mmhg	% from Delta	% from Max			Delta	104	difference in mmhg	% from Delta	% from Max			Delta	79.71	difference in mmhg	% from Delta	% from Max			Delta	51.14	difference in mmhg	% from Delta	% from Max			Delta	72.172	difference in mmhg	% from Delta	% from Max
		ACH 0.01 nmole	132.8	4.9	9.56658	33.5616			ACH 0.01 nmole	145	4.5	8.41121	23.9362			ACH 0.01 nmole	74.56	5.61	38.2153	60.7801			ACH 0.01 nmole	173.2	5.7	5.48077	17.7019			ACH 0.01 nmole	156.3	4.2	5.2691	15.2727			ACH 0.01 nmole	127.4	2.8	5.47517	46.6667			ACH 0.01 nmole	162.046	0.2958	0.409854	2.90984
		ACH 0.03 nmole	131	6.7	13.0808	45.8904			ACH 0.03 nmole	146.1	3.4	6.35514	18.0851			ACH 0.03 nmole	73.14	7.03	47.8883	76.1647			ACH 0.03 nmole	170.6	8.3	7.98077	25.7764			ACH 0.03 nmole	149.5	11	13.8	40			ACH 0.03 nmole	125.8	4.4	8.60383	73.3333			ACH 0.03 nmole	160.029	2.313	3.20484	22.7534
		ACH 0.09 nmole	128.9	8.8	17.1808	60.274			ACH 0.09 nmole	138.1	11.4	21.3084	60.6383			ACH 0.09 nmole	73.35	6.82	46.4578	73.8895			ACH 0.09 nmole	165.5	13.4	12.8846	41.6149			ACH 0.09 nmole	145.3	15.2	19.0691	55.2727			ACH 0.09 nmole	125.7	4.5	8.79937	75			ACH 0.09 nmole	157.25	5.092	7.05537	50.091
		ACH 0.27 nmole	127.2	10.5	20.4998	71.9178			ACH 0.27 nmole	134.2	15.3	28.5981	81.383			ACH 0.27 nmole	71.94	8.23	56.0627	89.1658			ACH 0.27 nmole	159.2	19.7	18.9423	61.1801			ACH 0.27 nmole	138.3	22.2	27.851	80.7273			ACH 0.27 nmole	123.6	6.6	12.9057	110			ACH 0.27 nmole	156.058	6.2839	8.70684	61.8159
		ACH 0.81 nmole	124.6	13.1	25.5759	89.726			ACH 0.81 nmole	131.9	17.6	32.8972	93.617			ACH 0.81 nmole	71.96	8.21	55.9264	88.9491			ACH 0.81 nmole	154	24.9	23.9423	77.3292			ACH 0.81 nmole	136.4	24.1	30.2346	87.6364			ACH 0.81 nmole	126	4.2	8.21275	70			ACH 0.81 nmole	152.65	9.692	13.429	95.3421
		ACH 2.43 nmole	125.8	11.9	23.2331	81.5068			ACH 2.43 nmole	134.2	15.3	28.5981	81.383			ACH 2.43 nmole	71.59	8.58	58.4469	92.9577			ACH 2.43 nmole	153.2	25.7	24.7115	79.8137			ACH 2.43 nmole	135.6	24.9	31.2382	90.5455			ACH 2.43 nmole	124.3	5.9	11.537	98.3333			ACH 2.43 nmole	150.993	11.349	15.7249	111.642
		ACH 7.29 nmole	123.1	14.6	28.5045	100			ACH 7.29 nmole	130.7	18.8	35.1402	100			ACH 7.29 nmole	70.94	9.23	62.8747	100			ACH 7.29 nmole	146.7	32.2	30.9615	100			ACH 7.29 nmole	133	27.5	34.5001	100			ACH 7.29 nmole	124.2	6	11.7325	100			ACH 7.29 nmole	152.177	10.1655	14.0851	100
	NECA Dose Response Curve	Pressure before NECA	121.8					NECA Dose Response Curve	Pressure before NECA	134.1					NECA Dose Response Curve	Pressure before NECA	73.02					NECA Dose Response Curve	Pressure before NECA	161.1					NECA Dose Response Curve	Pressure before NECA	138.7					NECA Dose Response Curve	Pressure before NECA	143.6					NECA Dose Response Curve	Pressure before NECA	169.67
		Delta	35.32	difference in mmhg	% from Delta	% from Max			Delta	38.1	difference in mmhg	% from Delta	% from Max			Delta	7.53	difference in mmhg	% from Delta	% from Max			Delta	86.2	difference in mmhg	% from Delta	% from Max			Delta	57.91	difference in mmhg	% from Delta	% from Max			Delta	64.54	difference in mmhg	% from Delta	% from Max			Delta	79.5	difference in mmhg	% from Delta	% from Max
		NECA 1.6 nmole	118.4	3.4	9.62627	25			NECA 1.6 nmole	130.6	3.5	9.18635	14.2276			NECA 1.6 nmole	72.01	1.01	13.413	33.0065			NECA 1.6 nmole	154.9	6.2	7.19258	23.7548			NECA 1.6 nmole	134.4	4.3	7.42532	23.2432			NECA 1.6 nmole	138.9	4.7	7.28231	28.8344			NECA 1.6 nmole	167.74	1.93	2.42767	10.0258
		NECA 3.1 nmole	116.5	5.3	15.0057	38.9706			NECA 3.1 nmole	123.8	10.3	27.0341	41.8699			NECA 3.1 nmole	67.04	5.98	79.4157	195.425			NECA 3.1 nmole	151.5	9.6	11.1369	36.7816			NECA 3.1 nmole	132.8	5.9	10.1882	31.8919			NECA 3.1 nmole	133.4	10.2	15.8042	62.5767			NECA 3.1 nmole	165.085	4.585	5.7673	23.8177
		NECA 6.25 nmole	115.1	6.7	18.9694	49.2647			NECA 6.25 nmole	125.2	8.9	23.3596	36.1789			NECA 6.25 nmole	73.63	-0.61	-8.10093	-19.9346			NECA 6.25 nmole	147	14.1	16.3573	54.023			NECA 6.25 nmole	128.8	9.9	17.0955	53.5135			NECA 6.25 nmole	130.8	12.8	19.8327	78.5276			NECA 6.25 nmole	163.489	6.181	7.77484	32.1084
		NECA 12.5 nmole	112.9	8.9	25.1982	65.4412			NECA 12.5 nmole	124.7	9.4	24.6719	38.2114			NECA 12.5 nmole	73.04	-0.02	-0.265604	-0.653595			NECA 12.5 nmole	145.1	16	18.5615	61.3027			NECA 12.5 nmole	127.7	11	18.995	59.4595			NECA 12.5 nmole	129.5	14.1	21.8469	86.5031			NECA 12.5 nmole	161.67	8.0003	10.0633	41.5591
		NECA 25 nmole	110.6	11.2	31.7101	82.3529			NECA 25 nmole	127.6	6.5	17.0604	26.4228			NECA 25 nmole	71.02	2	26.5604	65.3595			NECA 25 nmole	143.5	17.6	20.4176	67.433			NECA 25 nmole	125.8	12.9	22.2759	69.7297			NECA 25 nmole	128.3	15.3	23.7062	93.865			NECA 25 nmole	158.012	11.6577	14.6638	60.5582
		NECA 50 nmole	110	11.8	33.4088	86.7647			NECA 50 nmole	106.5	27.6	72.4409	112.195			NECA 50 nmole	69.94	3.08	40.9031	100.654			NECA 50 nmole	140.2	20.9	24.2459	80.0766			NECA 50 nmole	123.3	15.4	26.593	83.2432			NECA 50 nmole	127.2	16.4	25.4106	100.613			NECA 50 nmole	158.639	11.031	13.8755	57.3027
		NECA 100 nmole	108.2	13.6	38.5051	100			NECA 100 nmole	109.5	24.6	64.5669	100			NECA 100 nmole	69.96	3.06	40.6375	100			NECA 100 nmole	135	26.1	30.2784	100			NECA 100 nmole	120.2	18.5	31.9461	100			NECA 100 nmole	127.3	16.3	25.2557	100			NECA 100 nmole	150.42	19.2504	24.2143	100
Notes	None						Notes	None						Notes	None						Notes	None						Notes	None						Notes	None						Notes	None						Notes
		Mean of absolute values	SEM	Mean of % from delta	SEM	Mean of % from Max	SEM
B.P measurment	Heart rate	331.381	35.5961	NA	NA	NA	NA
	Systolic Blood pressure	124.674	2.97178	NA	NA	NA	NA
Baseline		85.372	5.45812	NA	NA	NA	NA
Delta before ACH		69.3646	9.88999	NA	NA	NA	NA
ACH 0.01 nmole		4.58093	0.916577	9.63571	3.74022	29.6461	6.86079
ACH 0.03 nmole		7.46912	1.35999	13.9773	4.46001	46.3194	8.33138
ACH 0.09 nmole		10.5651	1.5208	18.1565	3.8979	61.8392	5.52657
ACH 0.27 nmole		13.8044	2.02849	23.3073	4.63022	80.0038	6.25204
ACH 0.81 nmole		15.7706	2.43975	25.6673	4.57648	87.2677	4.10312
ACH 2.43 nmole		16.1428	2.40404	26.1896	4.50329	91.6036	4.15144
ACH 7.29 nmole		18.2232	3.03564	29.275	5.04056	100	0
Delta before NECA		65.1203	11.8028	NA	NA	NA	NA
NECA 1.6 nmole		4.14442	0.86779	7.69813	1.22822	23.3404	3.34832
NECA 3.1 nmole		8.21348	1.1837	20.7416	7.66044	58.4242	17.7429
NECA 6.25 nmole		10.1207	1.8708	14.1084	3.16378	47.6273	10.0036
NECA 12.5 nmole		11.4919	1.93123	17.0188	2.67815	56.6993	9.07257
NECA 25 nmole		12.7466	1.91638	21.3747	1.90692	70.0102	6.4943
NECA 50 nmole		16.5178	2.42191	30.8193	5.86505	89.6537	5.22234
NECA 100 nmole		18.5653	2.36918	33.232	4.60381	100	0
[truncated: 6 more columns]

## Sheet: LPS Female offspring LName
LPS FO.1 (10/5/2019)							LPS FO2 (11/6/2019)							LPS FO3 (17/6/2019							LPS FO4 (18/6/2019)							LPSFO.5 (30/6/2019)							LPS FO 6 (8/7/2019)							LPS FO7 (15/7/2019)							LPS FO 8 (15/7/2019)
sex	Female						sex	Female						sex	Female						sex	Female						sex	Female						sex	Female						sex	female						sex
weight	200						weight	188						weight	200						weight	198						weight	222						weight	220						weight	222						weight
B.P measurment after LPS	Systolic B.P	115.88					B.P measurment after LPS	t	114.99					B.P measurment after LPS	Systolic B.P	137.558					B.P measurment after LPS	Systolic B.P	103.06					B.P measurment after LPS	Systolic B.P	98.221					B.P measurment after LPS	Systolic B.P	83.843					B.P measurment after LPS	Systolic B.P	116.347					B.P measurment after LPS
	Heart Rate	390.56						Heart Rate	379.36						Heart Rate	376.65						Heart Rate	343.95						Heart Rate	380.109						Heart Rate	378.32						Heart Rate	361.365
Blood Sample							Blood Sample							Blood Sample							Blood Sample							Blood Sample							Blood Sample							Blood Sample							Blood Sample
Tissue isolation for IHC							Tissue isolation for IHC							Tissue isolation for IHC							Tissue isolation for IHC							Tissue isolation for IHC							Tissue isolation for IHC							Tissue isolation for IHC							Tissue isolation for IHC
Isolated Perfused Kidney Exiperiment	Baseline Pressure	63.39					Isolated Perfused Kidney Exiperiment	Baseline Pressure	45.28					Isolated Perfused Kidney Exiperiment	Baseline Pressure	65.48					Isolated Perfused Kidney Exiperiment	Baseline Pressure	121.3					Isolated Perfused Kidney Exiperiment	Baseline Pressure	42.9					Isolated Perfused Kidney Exiperiment	Baseline Pressure	127.08					Isolated Perfused Kidney Exiperiment	Baseline Pressure	86.89					Isolated Perfused Kidney Exiperiment
	PHE Conc.							PHE Conc.							PHE Conc.							PHE Conc.							PHE Conc.							PHE Conc.							PHE Conc.
	ACH Dose Response Curve	Pressure before ACH	85.77					ACH Dose Response Curve	Pressure before ACH	134.5					ACH Dose Response Curve	Pressure before ACH	114.6					ACH Dose Response Curve	Pressure before ACH	175.7					ACH Dose Response Curve	Pressure before ACH	171.57					ACH Dose Response Curve	Pressure before ACH	250.14					ACH Dose Response Curve	Pressure before ACH	212.745
		Delta	22.38	difference in mmhg	% from Delta	% from Max			Delta	89.22	difference in mmhg	% from Delta	% from Max			Delta	49.12	difference in mmhg	% from Delta	% from Max			Delta	54.4	difference in mmhg	% from Delta	% from Max			Delta	128.67	difference in mmhg	% from Delta	% from Max			Delta	123.06	difference in mmhg	% from Delta	% from Max			Delta	125.855	difference in mmhg	% from Delta	% from Max
		ACH 0.01 nmole	85.25	0.52	2.3235	8.3871			ACH 0.01 nmole	133.1	1.4	1.56915	21.875			ACH 0.01 nmole	109.1	5.5	11.1971	37.6712			ACH 0.01 nmole	160.9	14.8	27.2059	19.4226			ACH 0.01 nmole	171.09	0.48	0.373047	1.38768			ACH 0.01 nmole	243.738	6.4015	5.20193	33.7773			ACH 0.01 nmole	203.767	8.9781	7.13368	21.8734
		ACH 0.03 nmole	83.29	2.48	11.0813	40			ACH 0.03 nmole	132.1	2.4	2.68998	37.5			ACH 0.03 nmole	107.3	7.3	14.8616	50			ACH 0.03 nmole	151.5	24.2	44.4853	31.7585			ACH 0.03 nmole	152.531	19.039	14.7968	55.0419			ACH 0.03 nmole	240.367	9.7728	7.94149	51.5658			ACH 0.03 nmole	195.387	17.3581	13.7921	42.2896
		ACH 0.09 nmole	82.89	2.88	12.8686	46.4516			ACH 0.09 nmole	130.2	4.3	4.81955	67.1875			ACH 0.09 nmole	104.2	10.4	21.1726	71.2329			ACH 0.09 nmole	133.5	42.2	77.5735	55.3806			ACH 0.09 nmole	148.223	23.347	18.1449	67.4964			ACH 0.09 nmole	235.56	14.58	11.8479	76.9308			ACH 0.09 nmole	190.37	22.3751	17.7785	54.5125
		ACH 0.27 nmole	80.36	5.41	24.1734	87.2581			ACH 0.27 nmole	129.4	5.1	5.71621	79.6875			ACH 0.27 nmole	100.2	14.4	29.316	98.6301			ACH 0.27 nmole	104.4	71.3	131.066	93.5696			ACH 0.27 nmole	144.691	26.8786	20.8896	77.7063			ACH 0.27 nmole	230.83	19.31	15.6915	101.888			ACH 0.27 nmole	191.629	21.1161	16.7781	51.4452
		ACH 0.81 nmole	79.18	6.59	29.4459	106.29			ACH 0.81 nmole	128.7	5.8	6.50078	90.625			ACH 0.81 nmole	99.83	14.77	30.0692	101.164			ACH 0.81 nmole	101.8	73.9	135.846	96.9816			ACH 0.81 nmole	142.549	29.021	22.5546	83.9			ACH 0.81 nmole	234.89	15.2496	12.392	80.4639			ACH 0.81 nmole	173.65	39.0951	31.0636	95.2475
		ACH 2.43 nmole	77.83	7.94	35.4781	128.065			ACH 2.43 nmole	128.1	6.4	7.17328	100			ACH 2.43 nmole	99.25	15.35	31.25	105.137			ACH 2.43 nmole	102.1	73.6	135.294	96.5879			ACH 2.43 nmole	141.07	30.5	23.704	88.1758			ACH 2.43 nmole	235.032	15.108	12.2769	79.7168			ACH 2.43 nmole	171.323	41.4225	32.9128	100.918
		ACH 7.29 nmole	79.57	6.2	27.7033	100			ACH 7.29 nmole	128.1	6.4	7.17328	100			ACH 7.29 nmole	100	14.6	29.7231	100			ACH 7.29 nmole	99.5	76.2	140.074	100			ACH 7.29 nmole	136.98	34.59	26.8827	100			ACH 7.29 nmole	231.188	18.9521	15.4007	100			ACH 7.29 nmole	171.699	41.0458	32.6135	100
	NECA Dose Response Curve	Pressure before NECA	82.73					NECA Dose Response Curve	Pressure before NECA	137.6					NECA Dose Response Curve	Pressure before NECA	114					NECA Dose Response Curve	Pressure before NECA	169.5					NECA Dose Response Curve	Pressure before NECA	149.93					NECA Dose Response Curve	Pressure before NECA	224.812					NECA Dose Response Curve	Pressure before NECA	195.148
		Delta	19.34	difference in mmhg	% from Delta	% from Max			Delta	92.32	difference in mmhg	% from Delta	% from Max			Delta	48.52	difference in mmhg	% from Delta	% from Max			Delta	48.2	difference in mmhg	% from Delta	% from Max			Delta	107.03	difference in mmhg	% from Delta	% from Max			Delta	97.732	difference in mmhg	% from Delta	% from Max			Delta	108.258	difference in mmhg	% from Delta	% from Max
		NECA 1.6 nmole	81.99	0.74	3.82627	26.8116			NECA 1.6 nmole	134.8	2.8	3.03293	18.543			NECA 1.6 nmole	110.2	3.8	7.83182	26.1348			NECA 1.6 nmole	170.1	-0.6	-1.24481	-5.45455			NECA 1.6 nmole	147.568	2.362	2.20686	17.6085			NECA 1.6 nmole	215.562	9.2504	9.46507	35.1566			NECA 1.6 nmole	163.034	32.1136	29.664	64.0105
		NECA 3.1 nmole	80.29	2.44	12.6163	88.4058			NECA 3.1 nmole	129.6	8	8.66551	52.9801			NECA 3.1 nmole	111.7	2.3	4.74031	15.8184			NECA 3.1 nmole	170.8	-1.3	-2.6971	-11.8182			NECA 3.1 nmole	142.486	7.444	6.95506	55.4943			NECA 3.1 nmole	226.729	-1.9167	-1.96118	-7.28451			NECA 3.1 nmole	154.323	40.825	37.7108	81.3745
		NECA 6.25 nmole	79.66	3.07	15.8738	111.232			NECA 6.25 nmole	125	12.6	13.6482	83.4437			NECA 6.25 nmole	99.07	14.93	30.7708	102.682			NECA 6.25 nmole	166.6	2.9	6.0166	26.3636			NECA 6.25 nmole	144.431	5.4985	5.13734	40.9908			NECA 6.25 nmole	228.53	-3.718	-3.80428	-14.1304			NECA 6.25 nmole	149.756	45.392	41.9295	90.4776
		NECA 12.5 nmole	81.49	1.24	6.41158	44.9275			NECA 12.5 nmole	125	12.6	13.6482	83.4437			NECA 12.5 nmole	99.07	14.93	30.7708	102.682			NECA 12.5 nmole	163	6.5	13.4855	59.0909			NECA 12.5 nmole	141.87	8.06	7.5306	60.0865			NECA 12.5 nmole	214.66	10.152	10.3876	38.5832			NECA 12.5 nmole	148.957	46.191	42.6675	92.0703
		NECA 25 nmole	83.18	-0.45	-2.32678	-16.3043			NECA 25 nmole	125.1	12.5	13.5399	82.7815			NECA 25 nmole	98.7	15.3	31.5334	105.227			NECA 25 nmole	166.1	3.4	7.05394	30.9091			NECA 25 nmole	139.366	10.564	9.87013	78.7535			NECA 25 nmole	204.619	20.193	20.6616	76.7445			NECA 25 nmole	146.834	48.314	44.6286	96.3019
		NECA 50 nmole	83.05	-0.32	-1.6546	-11.5942			NECA 50 nmole	123.8	13.8	14.948	91.3907			NECA 50 nmole	98.94	15.06	31.0387	103.576			NECA 50 nmole	165.5	4	8.29876	36.3636			NECA 50 nmole	135.082	14.8482	13.8729	110.692			NECA 50 nmole	199.629	25.183	25.7674	95.7092			NECA 50 nmole	140.274	54.8739	50.6881	109.377
		NECA 100 nmole	79.97	2.76	14.2709	100			NECA 100 nmole	122.5	15.1	16.3562	100			NECA 100 nmole	99.46	14.54	29.967	100			NECA 100 nmole	158.5	11	22.8216	100			NECA 100 nmole	136.516	13.414	12.5329	100			NECA 100 nmole	198.5	26.312	26.9226	100			NECA 100 nmole	144.979	50.1693	46.3423	100
Notes	None						Notes	None						Notes	None						Notes	None						Notes	None						Notes	None						Notes	None						Notes
		Mean of absolute values	SEM	Mean of % from delta	SEM	Mean of % from Max	SEM
B.P measurment	Heart rate	365.997	8.54651	NA	NA	NA	NA
	Systolic Blood pressure	110.652	5.59846	NA	NA	NA	NA
Baseline		76.4691	11.4654	NA	NA	NA	NA
Delta before ACH		84.873	14.1352	NA	NA	NA	NA
ACH 0.01 nmole		6.38415	1.96447	8.75803	3.17541	25.3207	6.29811
ACH 0.03 nmole		11.7258	2.79313	15.337	4.41289	44.819	2.87148
ACH 0.09 nmole		17.738	4.4984	23.6872	8.00833	67.111	5.62541
ACH 0.27 nmole		23.0199	7.40948	33.4449	14.1692	85.3264	5.68704
ACH 0.81 nmole		25.4578	7.95622	36.2709	14.5573	92.5992	3.15049
ACH 2.43 nmole		26.1324	7.92693	37.4761	14.4068	97.8116	5.34326
ACH 7.29 nmole		27.5406	8.20547	38.1824	14.8526	100	0
Delta before NECA		75.2717	11.5719	NA	NA	NA	NA
NECA 1.6 nmole		7.33553	3.7385	8.11955	3.3733	27.8027	7.07611
NECA 3.1 nmole		8.74079	4.88935	10.1315	4.51747	41.6819	13.5543
NECA 6.25 nmole		11.8177	5.31016	15.8427	5.18774	63.4882	15.1555
NECA 12.5 nmole		14.4793	4.83861	18.1138	4.4655	69.8477	8.05237
NECA 25 nmole		15.9197	5.23678	18.334	5.229	67.3673	14.2367
NECA 50 nmole		18.479	5.95066	21.0248	5.64552	79.222	15.4456
NECA 100 nmole		19.2553	5.03836	24.3624	3.85237	100	0
[truncated: 3 more columns]

## Sheet: non Normalized 
Female offspring of control Mother												LPS Female offspring of control Mother											Female Offspring of LNAME Mother										LPS Female Offspring of LNAME Mother
	CFO.1	CFO2	CFO3	CFO4	CFO5	CFO6	CFO7	CFO8	CFO9			LPS CFO.1	LPS CFO2	LPS CFO3	LPS CFO4	LPS CFO5	LPS CFO6	LPS CFO 7	LPS CFO 8				FO1	FO2	FO3	FO4	FO5	FO6	FO7	FO8	FO9	LPS FO2	LPS FO1	LPS FO2	LPS FO3	LPS FO4	LPS FO5	LPS FO6	LPS FO7	LPS FO8
ACH Emax	29.51	29.9	~ 3698	~ 131.0	33.54	49.06	19.1	45.77	38.61			36.98	32.41	20.49	23.39	74.91	26.12	38.12	6.391				30.37	31.47	72.72	35.77	35.17	11.27	15.77	~ 62.81	21.5		32.02	7.31	30.64	138.4	25.14	13.89	35.92	23.26
ACH EC50	0.04217	0.13	~ 5.083e+023	0.7268	~ 0.01002	3.011	0.5571	1.386	~ 9.833e-011			0.06522	0.07331	~ 0.008228	0.291	0.06159	~ 0.08829	~ 0.03000	0.08012				0.03263	0.08291	~ 0.0	0.1896	0.02504	~ 7.623e-006	0.1067	~ 0.0	0.01057		0.1176	0.04767	0.08049	0.09616	~ 1.374e-008	0.04279	0.25	~ 0.03450
ACh Hill slope	0.632	0.9788	~ 0.07890	0.1884	~ 30.31	0.5967	0.6865	0.3791	~ 0.4254			0.8469	0.6881	~ 11.24	2.361	1.206	~ 12.12	~ 4063	1.263				0.4309	3.412	~ 0.1713	0.4723	0.614	0.6171	0.7915	~ 0.06767	1.062		1.171	0.8149	1.735	2.069	~ 0.6180	2.117	0.8003	~ 320.7
NECA Emax	32.26	27.9	~ 67.60	49.99	~ 885.4	17.73	5.22	12.21	11.71			30.59	44.14	~ 114.3	~ 71.07	~ 33731	19.34	76.08	44.2				45.58	68.51		~ 2342	~ 2877	25.89	~ 21438	15.64	30.39			15.53	30.83	~ 10052	14.24	26.12	48.96	~ 34.38
NECA EC50	40.22	2.896	~ 1.599e-014	4.056e-10	~ 4.731e+028	12.78	~ 6.957	0.847	~ 0.001056			2.457	~ 1.598e-006	~ 0.0	~ 0.0	~ 6.799e+020	~ 3.022	9.302	6.091	0.1453			7.418	~ 34.67		~ 7.200e+036	~	~ 9.202e-005	~ 1.659e+010	4.2	~ 2.120e-009			~ 0.004440	~ 5.329	~ 2.501e+012	16.2	15.98	~ 7.868e-005	~ 2.200e-009
NECA Hill slope	0.6145	3.383	~ 0.1632	0.2883	~ 0.02281	1.017	~ -40.94	1.405	~ 1.075			2.071	~ 0.4863	~ 0.1111	~ 0.09199	~ 0.1276	~ 16.52	1.147	2.098	0.9856			0.656	~ 121.8		~ 0.03128	~ 0.02363	~ 0.8228	~ 0.3570	2.635	~ 0.3377			1.024	~ 37.96	~ 0.2393	1.37	3.662	~ 0.6803	~ 0.2520
	Female offspring of control Mother		LPS Female offspring of control Mother		Female Offspring of LNAME Mother		LPS Female Offspring of LNAME Mother
	Mean	SEM	Mean	SEM	Mean	SEM	Mean	SEM
ACH Emax	35.07	3.89678	32.3514	7.0707	31.755	6.66579	38.3225	14.6869
ACH EC50	0.975512	0.452204	0.114248	0.0443049	0.074575	0.0274724	0.105785	0.0310997
Hill slope	0.576917	0.110608	1.273	0.292575	1.05711	0.4006	1.4512	0.245803
NECA Emax	22.4314	5.82226	42.87	9.51511	37.202	9.19148	27.136	6.29274
NECA EC50	11.3486	7.5701	5.95	1.97724	5.809	1.609	16.09	0.11
NECA Hill slope	1.34156	0.54382	1.772	0.312597	1.6455	0.9895	2.01867	0.827715
