# Supplementary material for: Preeclamptic programming unevenly perturbs inflammatory and renal vasodilatory outcomes of endotoxemia in rat offspring: modulation by losartan and pioglitazone
Source: Front Pharmacol. 2023 Apr 25;14:1140020. doi: 10.3389/fphar.2023.1140020 (PMC10166818; doi:10.3389/fphar.2023.1140020)
Supplement: Supplementary file 7 [file Table7.XLSX]

## Sheet: Male Offspring collective
Male offspring serum Urea expressed as mg/dL
Control male offspring		LPS Control Male offspring		PE Male offspring		Lps PE Male offspring		Losartan Male offspring		LPS Losartan Male offspring		Piogil. Male offspring		LPS Piogil. Male offspring		Combinat. Male offspring		LPS Combinat. Male offspring		ANG1-7Male offspring
Mean	SEM	Mean	SEM	Mean	SEM	Mean	SEM	Mean	SEM	Mean	SEM	Mean	SEM	Mean	SEM	Mean	SEM	Mean	SEM	Mean	SEM
46.3333	1.80123	111.5	5.54226	46.8571	4.86694	74.5	11.0597	55	5.48331	91.1429	17.2481	32.2857	3.12223	106.4	7.50733	38	3.59629	112	16.998	83.8333	9.84011
Male offspring serum creatinine expressed as mg/dL
Control male offspring		LPS Control Male offspring		PE Male offspring		Lps PE Male offspring		Losartan Male offspring		LPS Losartan Male offspring		Piogil. Male offspring		LPS Piogil. Male offspring		Combinat. Male offspring		LPS Combinat. Male offspring		ANG1-7Male offspring
Mean	SEM	Mean	SEM	Mean	SEM	Mean	SEM	Mean	SEM	Mean	SEM	Mean	SEM	Mean	SEM	Mean	SEM	Mean	SEM	Mean	SEM
0.451429	0.0360178	0.8	0.0989468	0.563333	0.0818807	0.552857	0.0515805	0.404286	0.0315366	0.76	0.161214	0.372857	0.0257011	0.668	0.0865679	0.491667	0.0343915	0.554286	0.037976	0.696667	0.148586
Male offspring proteinuria expressed as mg/dL
Control male offspring		PE Male offspring		Losartan Male offspring		Pioglitazone Male offspring		Combination Male offspring		ANG1-7 Male offspring
Mean	SEM	Mean	SEM	Mean	SEM	Mean	SEM	Mean	SEM	Mean	SEM
197.455	13.5038	234.818	19.4136	205.545	11.5384	145	14.2331	178.875	18.4676	196.6	25.8971

## Sheet: Female Offspring collectiv
Female offspring serum Urea expressed as mg/dL
Control female offspring		LPS Control female offspring		PE female offspring		Lps PE female offspring		ANG1-7female offspring
Mean	SEM	Mean	SEM	Mean	SEM	Mean	SEM	Mean	SEM
40.5	3.68556	78.1667	8.0059	44.8333	4.53444	67.5	6.8252	82.7667	6.49213
Female offspring serum creatinine expressed as mg/dL
Control female offspring		LPS Control femaleoffspring		PE female offspring		Lps PE female offspring		ANG1-7 female offspring
Mean	SEM	Mean	SEM	Mean	SEM	Mean	SEM	Mean	SEM
0.87	0.0187972	1.12	0.0821381	0.898333	0.0221234	0.858333	0.0479178	0.688333	0.0644679
Female offspring proteinuria expressed as mg/dL
Control female offspring		PE Female offspring		Losartan Female offspring		Pioglitazone Female offspring		Combination Female offspring		ANG1-7 Female offspring
Mean	SEM	Mean	SEM	Mean	SEM	Mean	SEM	Mean	SEM	Mean	SEM
113.273	11.3891	115.364	9.99661	120.2	9.71231	148	24.4969	112.091	10.9174	100.167	10.284

## Sheet: Male proteinuria
Male proteinurea expressed as mg/dL
	Non PE male offspring	PE male offspring	Losartan male offspring	Pioglitazone male offspring	Combination male offspring	ANG1-7 male offspring
rat1	178	338	212	206	114	149
rat2	166	209	152	137	189	195
rat3	259	194	204	149	194	256
rat4	156	380	219	119	154	253
rat5	212	208	231	153	178	130
rat6	203	235	205	139	264
rat7	205	225	129	248	226
rat8	187	228	265	148	112
rat9	126	187	241	117
rat10	285	181	191	81
rat11	195	198	212	98
Mean	197.455	234.818	205.545	145	178.875	196.6
SEM	13.5038	19.4136	11.5384	14.2331	18.4676	25.8971

## Sheet: Male urea
Male Offspring Serum Urea expressed as mg/dL
	Control male offspring	LPS Control male offspring	PE Male offspring	LPS PE Male offspring	Losartan Male Offspring	LPS Losartan Male Offspring	Pioglitazone Male offspring	LPS Pioglitazone Male offspring	Combinat. male offspring	LPS Combinat. male offspring	ANG1-7 male offspring
rat1	41	113	70	100	77	30	22	103	47	139	103
rat2	50	96	36	61	48	114	42	101	40	117	79
rat3	44	109	38	49	44	140	25	108	47	132	91
rat4	44	131	37	82	41	139	26	133	39	32	86
rat5	46	98	39	110	61	111	37	87	28	107	39
rat6	53	122	53	45	59	45	32		27	145	105
rat7			55			59	42
Mean	46.3333	111.5	46.8571	74.5	55	91.1429	32.2857	106.4	38	112	83.8333
SEM	1.80123	5.54226	4.86694	11.0597	5.48331	17.2481	3.12223	7.50733	3.59629	16.998	9.84011

## Sheet: Male creatinine
Male Offspring Serum Creatinine expressed as mg/dL
	Control male offspring	LPS Control male offspring	PE Male offspring	LPS PE Male offspring	Losartan Male Offspring	LPS Losartan Male Offspring	Pioglitazone Male offspring	LPS Pioglitazone Male offspring	Combinat. male offspring	LPS Combinat. male offspring	ANG1-7 male offspring
rat1	0.5	0.72	0.47	0.6	0.34	0.57	0.47	0.4	0.54	0.35	0.52
rat2	0.46	0.6	0.54	0.58	0.32	1.1	0.45	0.62	0.56	0.66	0.29
rat3	0.27	1.37	0.47	0.47	0.39		0.33	0.67	0.55	0.53	0.55
rat4	0.49	0.71	0.38	0.76	0.41	0.48	0.34	0.94	0.34	0.63	0.65
rat5	0.38	0.63	0.57	0.38	0.35	0.45	0.4	0.71	0.51	0.55	1.35
rat6	0.54	0.75	0.95	0.42	0.46	1.2	0.29		0.45	0.58	0.82
rat7	0.52	0.82		0.66	0.56		0.33			0.58
Mean	0.451429	0.8	0.563333	0.552857	0.404286	0.76	0.372857	0.668	0.491667	0.554286	0.696667
SEM	0.0360178	0.0989468	0.0818807	0.0515805	0.0315366	0.161214	0.0257011	0.0865679	0.0343915	0.037976	0.148586

## Sheet: Female proteinuria 
Female offspring proteinurea expressed as mg/dL
	Non PE female offspring	PE female offspring	Losartan female Offspring	Pioglitazone female Offspring	Combination female Offspring	ANG1-7 female offspring
rat1	105	70	107	221	129	75
rat2	45	80	123	122	88	104
rat3	96	95	116	122	137	100
rat4	98	114	135	87	128	68
rat5	119	128	87	188	90	132
rat6	146	137	184		110	122
rat7	136	126	99		91
rat8	80	194	157		67
rat9	93	113	100		111
rat10	183	115	94		83
rat11	145	97			199
Mean	113.273	115.364	120.2	148	112.091	100.167
SEM	11.3891	9.99661	9.71231	24.4969	10.9174	10.284

## Sheet: Female urea 
Female Offspring Serum Urea expressed as mg/dL
	Control female offspring	LPS Control female offspring	PE female offspring	LPS PE female offspring	ANG1-7 female offspring
rat1	36	91	34	95	87
rat2	34	92	30	63	92
rat3	46	69	44	74	100.6
rat4	39	102	50	70	79
rat5	56	52	52	46	54
rat6	32	63	59	57	84
rat7
Mean	40.5	78.1667	44.8333	67.5	82.7667
SEM	3.68556	8.0059	4.53444	6.8252	6.49213

## Sheet: Female creatinine
Female Offspring Serum creatinine expressed as mg/dL
	Control female offspring	LPS Control female offspring	PE female offspring	LPS PE female offspring	ANG1-7 female offspring
rat1	0.89	1.01	0.96	0.89	0.65
rat2	0.88	0.87	0.95	0.67	0.5
rat3	0.81	1.38	0.88	0.96	0.98
rat4	0.94	1.23	0.89	0.99	0.67
rat5	0.83	0.96	0.9	0.79	0.69
rat6	0.87	1.27	0.81	0.85	0.64
rat7
Mean	0.87	1.12	0.898333	0.858333	0.688333
SEM	0.0187972	0.0821381	0.0221234	0.0479178	0.0644679
