# Supplementary material for: Preeclamptic programming unevenly perturbs inflammatory and renal vasodilatory outcomes of endotoxemia in rat offspring: modulation by losartan and pioglitazone
Source: Front Pharmacol. 2023 Apr 25;14:1140020. doi: 10.3389/fphar.2023.1140020 (PMC10166818; doi:10.3389/fphar.2023.1140020)
Supplement: Supplementary file 8 [file Table8.XLSX]

## Sheet: MCP-1 COLLECTIVE Glomerul.(%are
				Male offspring vasodilator
Male Offspring Collective MCP-1 (dilution 1:300) Glomerulus ( Threshold 0-180) %Area
	Control Male					PE MALE					Control/LPS MALE					PE/LPS MALE					PE/ LOS/PIO MALE					LPS/ PE/ LOS /PIO MALE
Field	CMO1	CMO4	CM06	CMO5	CMO 2	VC MO7	MO 6	MO5	M03	M0 8	LPS CM0 5	VC LPS CMO5	LPS CMO4	LPS CM09	LPS CM08	LPS MO8	LPS MO9	vc LPS MO10	LPS MO6	LPS MO10	COMO5	COMO8	COMO7	COMO3	COMO1	LPS COMO1	LPS COMO5	LPS COMO2	LPS COMO4	LPS COMO7
Average	7.76967	9.6035	6.28273	4.82275	2.52417	24.9008	19.6158	21.8178	0.007375	13.2652	23.1619	30.2165	49.5864	40.2907	31.5249	21.4309	27.1841		19.399	16.294	0.311875	18.9737	14.6617	9.9885	18.165	3.97144	10.9732	0.146	13.38	15.637
SEM	2.629	3.48767	1.52582	2.16689	0.679625	4.23606	4.28356	3.80661	0.0035754	3.26821	4.90707	5.27256	7.01705	4.10246	3.1797	5.53316	9.04902	3.51216	3.87635	4.09722	0.120695	5.10503	2.9691	2.87849	5.61401	0.74406	2.33668	0.0662323	4.58197	4.79165
	Control Male	PE Male		Control/LPS Male	PE/LPS Male		PE/ LOS/Pio Male			LPS/PE/ LOS/Pio Male
Average	6.20056	15.9214		34.9561	21.077		12.4201			8.82153
SEM	1.21374	4.41224		4.55985	2.29338		3.41687			2.92103

## Sheet: AT1 Collective glomerul(%area)
Collective AT1 TUBULES (Dilution 1:300) ( Threshold 0-190) %Area
	Control Male					PE MALE					Control/LPS MALE					PE/LPS MALE					PE/LOS/PIO MALE				LPS/PE/LOS/PIO MALE
Field	CMO4	CMO1	VC CMO2	VC CM05	CM06	MO2	VC MO1	MO7	MO8	M013	LPS CMO4	LPS CMO5	VC LP CMO5	LPS CMO9	LPS CMO7	LPS MO8	VC LPS MO10	LPS MO6VC	LPS MO11	LPS MO10	COMO4	COMO5	COMO7	COMO8	LPS COMO1	LPS COMO2	LPS COMO4	LPS COMO5	LPS COMO7
Average	5.0204	2.5585	3.28867	6.6565	9.087	26.2196	24.384	23.1878	19.0059	4.7555	16.9478	3.4886	7.64392	12.8952	2.78427	8.59445	4.89815		3.1975	12.1417	17.1881	16.2075	18.0247	12.1454	13.7262	17.3043	7.415	9.77589	5.73215
SEM	1.43328	0.971794	1.29259	1.56574	1.91599	5.27114	10.2314	4.62422	5.64437	1.18342	4.99351	0.718073	1.9645	4.13196	0.683264	2.11346	1.56141	4.31351	0.815523	3.21528	6.10206	2.85265	5.33808	5.03459	4.52711	3.25353	5.01546	2.78435	1.58718
	Control MALE	PE MALE		Control/LPS Male	PE/LPS Male		PE/LOS/PIO MALE			LPS/PE/LOS/PIO MALE
Average	5.32221	19.5106		8.75196	7.20796		15.8914			10.7907
SEM	1.17937	3.8746		2.72839	1.9934		1.30271			2.11018

## Sheet: MCP-1 Indvidual Glomerul(%area)
				Male offspring vasodilator
Male Offspring MCP-1 (dilution 1:300) Glomerulus ( Threshold 0-180) %Area
	Control Male					PE MALE					Control/LPS MALE					PE/LPS MALE					PE/ LOS/PIO MALE					LPS/ PE/ LOS /PIO MALE
Field	CMO1	CMO4	CM06	CMO5	CMO 2	VC MO7	MO 6	MO5	M03	M0 8	LPS CM0 5	VC LPS CMO5	LPS CMO4	LPS CM09	LPS CM08	LPS MO8	LPS MO9	vc LPS MO10	LPS MO6	LPS MO10	COMO5	COMO8	COMO7	COMO3	COMO1	LPS COMO1	LPS COMO5	LPS COMO2	LPS COMO4	LPS COMO7
1	0.834	15.685	3.981	0.766	5.314	7.449	19.179	17.385	0.002	1.141	27.317	23.491	11.698	47.335	45.171	34.958	63.53	23.148	24.375	23.148	0.052	0.887	11.895	2.232	46.974	4.35	3.518	0.121	4.737	0.015
2	15.235	6.753	11.798	0.112	0.382	22.193	6.626	39.46	0.002	5.731	9.111	20.773	50.766	25.452	23.247	30.769	5.754	33.071	22.808	33.071	0.913	0.979	26.214	21.332	43.215	3.968	12.445	0.003	1.105	14.42
3	3.781	0.229	7.792	0.57	0.077	18.048	0.108	26.311	0.03	3.893	8.41	32.45	65.582	36.801	29.683	18.155	50.058	8.448	16.063	8.448	0.313	11.682	10.188	9.288	2.495	4.958	2.499	0.015	2.608	42.41
4	0.389	0.905	3.12	10.128	1.13	52.415	24.091	19.282	0.006	9.697	21.417	44.152	53.111	58.192	24.069	56.663	39.951	11.179	21.183	11.179	0.037	23.848	12.646	11.181	0.655	0.433	3.754	0.009	35.569	32.072
5	14.157	0.582	8.381	2.056	3.005	16.852	16.639	20.149	0.014	12.143	4.636		63.28	31.284	27.098	13.825	18.932	15.295	9.584	15.295	0.144	29.302	36.499	2.974	1.116	5.295	1.837	0.267	19.713	23.313
6	0.196	0.658	4.357	1.002	0.406	28.446	3.897	8.329	0.001	13.183	16.294		28.772	66.534	22.869	3.035	8.241	3.742	48.617	3.742	0.102	44.039	29.482	12.924	1.143	4.204	17.75	0.587	13.765	13.539
7	0.074	12.993	18.041	2.738	0.158	57.524	23.257	1.72	0.003	6.716	44.737		45.339	26.594	19.132	13.05	3.823	17.154	15.086	17.154	0.776	9.795	7.205		1.25	0.24	11.109	0.023	16.163	2.517
8	0.119	7.062	2.206	0.378	4.576	18.756	3.212	4.051	0.001	28.406	46.176		83.783	23.755	18.005	13.05		5.229	40.952	5.229	0.158	13.848	12.882		21.985	6.863	12.756	0.276		8.223
9	4.387	35.483	0.994	1.842	1.906	6.572	17.869	30.712		1.621	14.104		43.947	40.856	36.529	9.373		2.369	11.447	2.369		36.383	6.099		7.168	5.432	14.112	0.013		4.224
10	15.359	15.685	6.297	26.636	6.599	15.473	45.457	10.355		22.788	39.417			42.568	24.27			23.845	10.768	12.624			8.878		10.914		13.52
11	28.966		2.143	4.858	1.403	19.852	36.583	24.059		2.161				43.827	40.804			12.624	5.599	46.975			9.999		9.464		27.405
12	9.739			6.787	5.334	30.486	38.472	46.114		32.144					45.971			46.975	6.306				3.953		31.673
13						29.645		35.704		32.824					52.976			22.174							58.093
Average	7.76967	9.6035	6.28273	4.82275	2.52417	24.9008	19.6158	21.8178	0.007375	13.2652	23.1619	30.2165	49.5864	40.2907	31.5249	21.4309	27.1841	17.3272	19.399	16.294	0.311875	18.9737	14.6617	9.9885	18.165	3.97144	10.9732	0.146	13.38	15.637
SEM	2.629	3.48767	1.52582	2.16689	0.679625	4.23606	4.28356	3.80661	0.0035754	3.26821	4.90707	5.27256	7.01705	4.10246	3.1797	5.53316	9.04902	3.51216	3.87635	4.09722	0.120695	5.10503	2.9691	2.87849	5.61401	0.74406	2.33668	0.0662323	4.58197	4.79165
	Control Male	PE Male		Control/LPS Male	PE/LPS Male		PE/ LOS/Pio Male			LPS/PE/ LOS/Pio Male
Average	6.20056	15.9214		34.9561	20.327		12.4201			8.82153
SEM	1.21374	4.41224		4.55985	1.92827		3.41687			2.92103

## Sheet: AT1Individual glomerul (%are
Individual AT1 glomerulus (Dilution 1:300) ( Threshold 0-190) %Area
	Control Male					PE MALE					Control/LPS MALE					PE/LPS MALE					PE/LOS/PIO MALE				LPS/PE/LOS/PIO MALE
Field	CMO4	CMO1	VC CMO2	VC CM05	CM06	MO2	VC MO1	MO7	MO8	M013	LPS CMO4	LPS CMO5	VC LP CMO5	LPS CMO9	LPS CMO7	LPS MO8	VC LPS MO10	LPS MO6VC	LPS MO11	LPS MO10	COMO4	COMO5	COMO7	COMO8	LPS COMO1	LPS COMO2	LPS COMO4	LPS COMO5	LPS COMO7
1	4.597	0.636	0.394	13.691	15.194	42.276	38.735	12.722	10.602	1.064	12.942	2.502	9.445	2.271	1.276	3.112	5.95	14.646	0.196	38.119	46.641	22.932	14.607	11.081	10.609	28.57	0.954	19.011	14.054
2	2.943	0.768	1.386	3.284	7.419	36.691	68.923	24.267	5.604	1.841	1.479	0.992	2.296	7.294	2.164	0.647	0.39	30.782	0.194	8.444	12.034	18.057	37.543	3.894	17.543	23.13	0.958	21.619	9.216
3	6.543	0.937	6.77	1.038	8.8	43.689	12.628	18.859	1.432	4.239	1.931	2.51	2.674	14.573	2.205	2.084	4.834	38.493	0	23.864	39.742	37.947	29.371	0.739	22.812	15.747	2.081	10.944	8.691
4	3.32	0.944	3.695	7.842	0.7	55.395	13.84	47.941	8.632	8.397	12.518	6.702	3.817	0.619	0.068	4.609	0.275	29.565	5.294	8.407	35.852	14.637	13.783	0.122	3.711	28.871	31.758	19.461	7.268
5	2.541	1.229	0.178	0.457	15.433	20.668	10.089	10.136	14.874	6.888	6.885	2.637	0.117	10.497	3.528	5.125	1.066	49.456	1.774	14.928	11.064	14.029	1.614	36.896	6.962	19.311	0.393	7.189	0.739
6	1.498	4.332	7.309	10.019	7.263	37.656	2.089	21.3	35.805	6.104	10.095	3.852	5.143	6.692	0.604	5.455	1.839	16.602	3.444	1.749	3.172	17.037	11.23	22.313	2.318	22.539	8.346	2.254	0.27
7	2.595	3.102		0.385	8.8	40.113		20.287	18.041		7.115	3.072	12.721	1.412	4.231	6.259	1.317	6.706	2.601	11.606	1.337	8.177		9.973	14.764	28.948		5.553	1.498
8	9.656	8.52		8.824		8.603		22.417	55.395		8.8	8.153	1.315	7.046	0.704	16.693	1.404	27.797	3.95	4.155	0.329	12.774			59.098	6.822		1.841	1.162
9	0.896			9.228		5.5		11.228	20.668		8.091	1.239	8.8	10.155	6.239	21.207	8.389	9.793	5.269	23.099	4.522	8.042			11.391	4.054		0.111	0.807
10	15.615			11.797		14.066		62.629			16.72	3.227	15.441	29.709	2.664	17.312	6.444	2.888	0.458	6.928		8.443			8.483	1.763			1.413
11						5.374		12.628			25.781		8.834	13.081	6.944	12.036	21.378	28.022	8.506	2.337					0.274	27.799			1.106
12						4.604		13.84			63.429		3.255	8.437			6.221		6.684	2.065					6.749	0.097			13.452
13											44.536		25.513	55.851			4.169												14.842
Average	5.0204	2.5585	3.28867	6.6565	9.087	26.2196	24.384	23.1878	19.0059	4.7555	16.9478	3.4886	7.64392	12.8952	2.78427	8.59445	4.89815	23.1591	3.1975	12.1417	17.1881	16.2075	18.0247	12.1454	13.7262	17.3043	7.415	9.77589	5.73215
SEM	1.43328	0.971794	1.29259	1.56574	1.91599	5.27114	10.2314	4.62422	5.64437	1.18342	4.99351	0.718073	1.9645	4.13196	0.683264	2.11346	1.56141	4.31351	0.815523	3.21528	6.10206	2.85265	5.33808	5.03459	4.52711	3.25353	5.01546	2.78435	1.58718
	Control MALE	PE MALE		Control/LPS Male	PE/LPS Male		PE/LOS/PIO MALE			LPS/PE/LOS/PIO MALE
Average	5.32221	19.5106		8.75196	10.3982		15.8914			10.7907
SEM	1.17937	3.8746		2.72839	3.54425		1.30271			2.11018
